# Supplementary material for: Screening for Coronavirus Disease 2019 (COVID-19) at the Pediatric Emergency Department During Different Pandemic Phases
Source: Front Pediatr. 2021 Nov 5;9:749641. doi: 10.3389/fped.2021.749641 (PMC8603807; doi:10.3389/fped.2021.749641)
Supplement: Supplementary file 3 [file Table_1.xlsx]

## Sheet: Supplementary Datasheet 1
Groups A,B,C,D	Date of referral to our center	Sex	Age in months	Hospitalization	COVID-19	Diagnosis by ICD-10	Epidemiological anamnesis	COVID-19 symptoms	Flu A	Flu B	General condition	T °C	Gastroint. S.	Other respiratory s.	Other symptoms	Rash	Cough	Seizures	Rhinorrhoea	Sore throat/ pharyngeal erythema	Dyspnea	Vomiting	Abdominal pain	Diarrhea	Myalgia	General weakness	Fatigue	Chills	Irritability	Headache	Anosmia/ageusia
2	2	0	117	1	0	6	0	1	0	0	2	1	0	0	1	0	0	0	0	0	0	0	0	0	0	0	0	0	0	0	0
2	2	1	11	1	0	1	0	1			2	1	1	1	0	0	0	0	0	1	0	1	0	0	0	0	0	0	0	0	0
2	2	1	8	0	0	6	0	1			2	1	0	1	1	0	0	0	0	0	0	0	0	0	0	0	0	0	0	0	0
2	2	1	47	1	0	1	0	1			2	1	0	1	0	0	1	0	1	1	0	0	0	0	0	0	0	0	0	0	0
2	2	1	13	0	0	0	0	1	0	0	2	1	0	1	0	0	0	0	0	1	0	0	0	0	0	0	0	0	0	0	0
2	1	1	14	1	0	1	0	1	0	0	2	1	0	1	0	0	1	0	0	1	0	0	0	0	0	0	0	0	0	0	0
3	2	0	87	0	0	3	0	0			2	0	1	0	1	0	0	0	0	0	0	1	1	0	0	0	0	0	0	0	0
2	1	1	11	1	0	1	0	1	0	0	2	1	1	0	0	0	0	0	0	0	0	0	0	1	0	0	0	0	0	0	0
2	2	1	33	1	0	1	0	1	0	0	2	1	0	1	1	0	0	1	0	1	0	0	0	0	0	0	0	0	0	0	0
2	1	0	2	1	0	1	0	1	0	0	2	1	0	1	0	0	0	0	0	1	0	0	0	0	0	0	0	0	0	0	0
2	1	0	167	0	0	0	0	1			2	1	0	1	1	0	1	0	0	1	0	0	0	0	0	0	0	0	0	0	0
2	2	0	53	1	0	1	0	1			2	1	1	1	1	0	0	0	0	1	0	1	1	1	0	0	0	0	0	1	0
0	1	1	46	0	0	1	1	1	0	0	2	1	1	1	0	0	1	0	0	0	0	1	0	0	0	0	0	0	0	0	0
2	1	1	7	0	0	1	0	1	0	0	2	1	1	1	0	0	0	0	0	1	0	1	0	0	0	0	0	0	0	0	0
2	2	1	131	0	0	3	0	1			2	1	0	0	1	0	0	0	0	0	0	0	1	0	0	0	0	0	0	0	0
3	1	0	26	1	0	4	0	0			2	0	0	0	1	0	0	1	0	0	0	0	0	0	0	0	0	0	0	0	0
2	1	0	5	1	0	1	0	1	0	0	2	1	0	1	1	1	0	0	0	1	0	0	0	0	0	0	0	0	0	0	0
2	2	0	69	1	0	1	0	1			2	1	1	1	1	0	0	0	0	1	0	1	1	1	0	0	0	0	0	0	0
2	1	0	203	1	0	0	0	1	0	0	2	1	0	1	1	0	1	0	0	0	0	0	0	0	0	0	0	0	0	0	0
0	1	0	211	0	0	1	1	1	0	0	1	1	0	1	1	0	0	0	0	1	0	0	0	0	0	0	0	0	0	1	0
2	1	1	16	1	0	1	0	1	0	0	2	1	1	0	0	0	0	0	0	0	0	0	0	1	0	0	0	0	0	0	0
3	2	1	53	1	0	5	0	0			2	0	1	0	1	0	0	0	0	0	0	1	0	0	0	0	0	0	0	0	0
2	0	1	10	1	0	1	0	1	0	0	2	1	1	1	0	0	1	0	1	1	0	1	0	0	0	0	0	0	0	0	0
3	1	1	208	0	0	6	0	0	0	0	2	0	0	0	1	0	0	0	0	0	0	0	0	0	0	1	0	0	0	0	0
2	2	1	10	1	0	1	0	1	0	0	2	1	0	1	0	0	0	0	0	0	0	0	0	0	0	0	0	0	0	0	0
2	2	0	73	0	0	1	0	1			2	1	1	1	1	1	0	0	0	1	0	1	0	0	0	0	0	0	0	0	0
2	1	0	71	1	0	1	0	1	0	0	2	1	1	0	1	0	0	0	0	0	0	1	1	1	0	0	0	0	0	0	0
2	2	1	12	1	0	4	0	1			3	1	0	0	1	0	0	0	0	0	0	0	0	0	0	0	0	0	0	0	0
2	1	1	197	0	0	0	0	1			2	1	0	1	0	0	1	0	0	1	0	0	0	0	0	0	0	0	0	0	0
2	0	1	9	0	0	1	0	1	0	0	2	1	1	1	0	0	1	0	1	1	1	0	0	0	0	0	0	0	0	0	0
2	0	1	13	0	0	1	0	1	0	0	2	1	0	1	1	0	1	0	1	1	0	0	0	0	0	0	0	0	0	0	0
2	2	1	11	0	0	1	0	1	0	0	2	1	1	1	0	0	0	0	0	1	0	1	0	0	0	0	0	0	0	0	0
2	2	0	120	0	0	0	0	1			2	1	0	1	0	0	1	0	0	1	0	0	0	0	0	0	0	0	0	0	0
1	2	1	23	1	0	4	1	0			2	0	0	0	1	0	0	1	0	0	0	0	0	0	0	0	0	0	0	0	0
3	2	0	18	1	0	5	0	0			2	0	1	0	0	0	0	0	0	0	0	1	0	0	0	0	0	0	0	0	0
2	1	1	142	0	0	0	0	1	0	0	1	1	0	1	0	0	1	0	0	0	0	0	0	0	0	0	0	0	0	0	0
2	2	0	174	0	0	3	0	1			1	0	0	1	1	0	1	0	0	1	0	0	1	0	0	0	0	0	0	0	0
2	2	0	33	1	0	7	0	1	0	0	2	1	0	0	1	0	0	0	0	0	0	0	0	0	0	0	0	0	0	0	0
2	2	1	138	0	0	0	0	1	0	0	2	1	0	1	0	0	1	0	0	1	0	0	0	0	0	0	0	0	0	0	0
2	1	0	213	1	0	7	0	1			2	1	0	0	1	0	0	0	0	0	0	0	0	0	0	0	0	0	0	0	0
2	1	0	129	0	0	1	0	1	0	0	1	1	0	1	0	0	1	0	1	1	0	0	0	0	0	0	0	0	0	0	0
2	1	0	79	0	0	1	0	1	0	0	2	1	0	1	1	1	0	0	0	1	0	0	0	0	0	0	0	0	0	0	0
2	1	1	4	1	0	1	0	1	0	0	2	1	0	0	0	0	0	0	0	0	0	0	0	0	0	0	0	0	0	0	0
2	2	0	31	0	0	3	0	1			2	1	0	0	1	0	0	0	0	0	0	0	1	0	0	0	0	0	0	0	0
2	1	1	38	0	0	0	0	1			2	1	0	1	1	0	0	0	1	1	0	0	1	0	0	0	0	0	0	0	0
2	2	1	11	1	0	1	0	1			2	1	1	0	0	0	0	0	0	0	0	1	0	1	0	0	0	0	0	0	0
2	1	0	113	1	0	7	0	1			2	1	0	1	1	0	0	0	0	1	0	0	1	0	0	0	0	0	0	0	0
2	1	0	43	0	0	1	0	1	0	0	2	1	0	1	1	1	0	0	0	1	0	0	1	0	0	0	0	0	0	0	0
2	1	0	43	0	0	1	0	1	0	0	1	1	0	1	1	0	0	0	1	0	0	0	1	0	0	0	0	0	0	0	0
2	2	1	14	0	0	1	0	1	0	0	2	1	0	1	1	1	0	0	0	1	0	0	0	0	0	0	0	0	0	0	0
2	2	1	43	0	0	0	0	1			1	1	1	1	1	0	0	0	0	1	0	0	0	0	0	0	0	1	0	0	0
2	1	0	56	0	0	0	0	1	0	0	2	1	0	1	1	0	0	0	0	1	0	0	1	0	0	0	0	0	0	0	0
2	2	1	13	1	0	1	0	1			2	1	1	0	0	0	0	0	0	0	0	0	0	1	0	0	0	0	0	0	0
3	2	1	92	1	0	1	0	0			2	0	1	0	1	0	0	0	0	0	0	1	1	1	0	0	0	0	0	0	0
2	1	1	20	1	0	3	0	1	0	0	1	1	1	1	0	0	0	0	0	1	0	1	0	0	0	0	0	0	0	0	0
2	2	0	69	0	0	0	0	1			1	1	1	1	0	0	1	0	0	1	0	0	0	0	0	0	0	0	0	0	0
2	2	0	9	0	0	1	0	1			2	1	0	0	1	0	0	0	0	0	0	0	0	0	0	0	0	0	1	0	0
2	1	0	10	0	0	1	0	1	0	0	2	1	0	1	0	0	0	0	0	1	0	0	0	0	0	0	0	0	0	0	0
2	2	0	77	0	0	6	0	1			2	1	0	0	1	0	0	0	0	0	0	0	0	0	0	0	0	0	0	0	0
2	2	0	22	1	0	1	0	1	0	0	1	1	0	1	1	1	0	0	0	1	0	0	0	0	0	0	0	0	1	0	0
2	1	0	19	1	0	0	0	1	0	0	2	1	0	1	0	0	0	0	0	1	0	0	0	0	0	0	0	0	0	0	0
2	1	0	24	0	0	1	0	1	0	0	2	1	1	1	0	0	1	0	0	1	0	1	0	0	0	0	0	0	0	0	0
2	2	0	26	0	0	1	0	1	0	0	2	1	1	0	1	0	0	0	0	0	0	0	1	1	0	0	0	0	0	0	0
3	2	0	95	1	0	6	0	0			2	0	0	0	1	0	0	0	0	0	0	0	0	0	0	1	0	0	0	0	0
2	1	0	8	1	0	1	0	1	0	0	2	1	1	0	0	0	0	0	0	0	0	1	0	1	0	0	0	0	0	0	0
0	0	0	56	0	0	0	1	1	0	0	2	1	0	1	0	0	0	0	0	1	0	0	0	0	0	0	0	0	0	0	0
2	1	1	79	0	0	1	0	1	0	0	2	1	1	1	1	0	0	0	0	1	0	0	1	1	0	0	0	0	0	0	0
2	1	1	78	0	0	0	0	1	0	0	2	1	0	1	0	0	0	0	0	1	0	0	0	0	0	0	0	0	0	0	0
0	0	1	10	0	0	0	1	1			2	1	0	1	0	0	1	0	1	1	0	0	0	0	0	0	0	0	0	0	0
2	1	1	43	0	0	0	0	1	0	0	2	1	1	1	1	0	0	0	0	1	0	1	1	0	0	0	0	0	0	0	0
2	1	1	16	1	0	1	0	1	0	0	2	1	1	0	0	0	0	0	0	0	0	0	0	0	0	0	0	0	0	0	0
2	2	0	80	1	0	3	0	1	0	0	2	1	1	0	1	0	0	0	0	0	0	1	1	0	0	0	0	0	0	1	0
2	1	1	19	1	0	1	0	1	0	0	2	1	0	1	0	0	1	0	0	1	0	0	0	0	0	0	0	0	0	0	0
2	1	0	123	0	0	6	0	1	0	0	1	1	1	1	1	0	0	0	0	1	0	0	1	1	0	1	0	0	0	0	0
3	2	0	81	1	0	5	0	0			2	0	1	0	1	0	0	0	0	0	0	1	0	0	0	0	0	0	0	0	0
2	2	1	26	0	0	0	0	1			1	1	0	1	1	0	0	0	0	1	0	0	0	0	0	0	0	0	0	0	0
2	2	1	57	0	0	1	0	1			2	1	0	1	1	0	0	0	0	1	0	0	0	0	0	0	0	0	0	0	0
2	2	0	18	1	0	1	0	1	0	0	2	1	1	1	0	0	0	0	0	1	0	1	0	0	0	0	0	0	0	0	0
2	1	1	32	1	0	1	0	1	0	0	2	1	0	1	1	0	0	0	0	1	0	0	1	0	0	0	0	0	0	0	0
2	2	1	150	0	0	1	0	1			2	1	1	0	1	0	0	0	0	0	0	0	1	1	0	0	0	0	0	0	0
2	2	0	13	0	0	1	0	1			2	1	0	1	0	0	0	0	0	1	0	0	0	0	0	0	0	0	0	0	0
2	1	1	87	0	0	1	0	1			2	1	0	1	0	0	0	0	0	1	0	0	0	0	0	0	0	0	0	0	0
2	2	1	11	0	0	1	0	1	0	0	1	1	0	1	1	0	0	0	0	0	0	0	0	0	0	0	0	0	1	0	0
2	0	0	9	0	0	1	0	1	0	0	2	1	0	1	0	0	0	0	0	1	0	0	0	0	0	0	0	0	0	0	0
2	1	0	12	1	0	1	0	1	0	0	2	1	0	0	1	1	1	0	0	0	0	0	0	0	0	0	0	0	1	0	0
2	1	1	117	0	0	1	0	1			1	1	0	1	0	0	0	0	0	1	0	0	0	0	0	0	0	0	0	0	0
2	1	1	33	0	0	1	0	1	0	0	2	1	0	1	1	1	0	0	0	0	0	0	0	0	0	0	0	0	0	1	0
2	2	0	53	0	0	0	0	1	0	0	2	0	0	1	0	0	1	0	0	0	1	0	0	0	0	0	0	0	0	0	0
2	1	1	6	1	0	7	0	1	0	0	2	1	1	0	0	0	0	0	0	0	0	0	0	0	0	0	0	0	0	0	0
2	1	1	89	0	0	1	0	1	0	0	2	1	0	1	1	0	0	0	0	1	0	0	1	0	0	0	0	0	0	0	0
2	1	1	8	0	0	1	0	1	0	0	2	1	0	1	0	0	0	0	0	1	0	0	0	0	0	0	0	0	0	0	0
2	2	1	144	0	0	1	0	1			2	1	0	0	1	0	0	0	0	0	0	0	0	0	1	0	0	0	0	1	0
3	2	1	80	1	0	5	0	0			2	0	1	0	0	0	0	0	0	0	0	1	0	0	0	0	0	0	0	0	0
2	2	0	12	0	0	3	0	1			2	1	0	1	1	1	0	0	0	1	0	0	0	0	0	0	0	0	0	0	0
2	1	1	10	0	0	1	0	1	0	0	2	1	0	0	0	0	0	0	0	0	0	0	0	0	0	0	0	0	0	0	0
2	1	0	74	1	0	0	0	1			2	1	0	1	0	0	1	0	0	1	0	0	0	0	0	0	0	0	0	0	0
2	1	0	6	1	0	1	0	1	0	0	2	1	0	1	0	0	0	0	0	1	0	0	0	0	0	0	0	0	0	0	0
2	1	1	10	0	0	1	0	1	0	0	2	1	0	1	0	0	0	0	0	1	0	0	0	0	0	0	0	0	0	0	0
3	1	0	25	1	0	6	0	0			2	0	0	0	1	0	0	0	0	0	0	0	0	0	0	0	0	0	0	0	0
2	1	1	38	1	0	1	0	1			2	1	1	0	1	0	0	0	0	0	0	0	1	1	0	0	0	0	0	0	0
0	1	0	54	0	0	1	1	1	0	0	2	1	0	1	1	0	0	0	0	1	0	0	0	0	0	0	0	0	0	1	0
2	2	0	11	0	0	1	0	1	0	0	2	1	0	0	0	0	0	0	0	0	0	0	0	0	0	0	0	0	0	0	0
2	2	1	12	1	0	1	0	1	0	0	2	1	0	1	0	0	0	0	0	1	0	0	0	0	0	0	0	0	0	0	0
2	2	1	121	0	0	1	0	1			2	1	0	1	1	0	0	0	0	1	0	0	0	0	0	0	0	0	0	0	0
0	0	0	149	0	0	0	1	1	1	0	2	1	0	1	0	0	1	0	1	1	0	0	0	0	0	0	0	0	0	0	0
2	2	0	15	1	0	1	0	1	0	0	2	1	0	1	1	0	0	0	0	1	0	0	0	0	0	0	0	1	1	0	0
2	1	0	7	1	0	1	0	1	0	0	2	1	0	0	0	0	0	0	0	0	0	0	0	0	0	0	0	0	0	0	0
2	1	1	1	0	0	1	0	1	0	0	2	1	0	1	1	1	0	0	1	1	0	0	0	0	0	0	0	0	0	0	0
2	1	0	199	1	0	0	0	1	0	0	2	0	0	0	1	0	1	0	0	0	1	0	0	0	0	1	0	0	0	0	0
2	1	1	19	1	0	3	0	1	0	0	2	1	1	0	0	0	0	0	0	0	0	1	0	0	0	0	0	0	0	0	0
0	1	0	53	0	1	2	1	1	0	0	2	1	1	1	1	0	0	0	0	1	0	1	1	1	0	0	0	0	0	0	0
2	1	0	66	1	0	1	0	1	0	0	2	1	0	1	1	0	0	0	0	1	0	0	0	0	0	1	0	0	0	0	0
2	2	0	104	0	0	1	0	1			2	1	1	0	1	0	0	0	0	0	0	1	1	1	0	0	0	0	0	0	0
2	2	0	22	0	0	1	0	1	0	0	1	1	0	1	1	0	0	0	0	1	0	0	0	0	0	0	0	0	0	0	0
0	2	0	173	1	0	6	1	1			2	1	0	1	1	0	1	0	0	0	0	0	0	0	0	0	0	0	0	1	0
2	2	1	10	1	0	1	0	1			2	1	0	0	1	0	0	0	0	0	0	0	0	0	0	0	0	0	0	0	0
2	2	1	71	0	0	0	0	1	0	0	1	0	0	1	0	0	1	0	0	1	0	0	0	0	0	0	0	0	0	0	0
2	2	1	151	1	0	0	0	1			2	1	0	1	1	0	0	0	0	1	0	0	0	0	0	0	0	0	0	0	0
3	0	0	62	1	0	0	0	0			1	0	0	1	0	0	0	0	0	1	0	0	0	0	0	0	0	0	0	0	0
2	2	1	142	0	0	0	0	1			2	1	0	1	1	0	0	0	0	1	0	0	0	0	0	0	0	0	0	1	0
2	2	1	16	1	0	3	0	1			2	1	1	0	0	0	0	0	0	0	0	1	0	0	0	0	0	0	0	0	0
2	1	1	42	1	0	1	0	1	0	0	1	1	1	0	1	0	0	1	0	0	0	1	1	1	0	0	0	0	0	0	0
2	1	0	142	1	0	0	0	1	0	0	2	1	1	1	1	0	0	0	1	1	0	1	1	0	0	0	0	0	0	0	0
2	2	1	131	1	0	1	0	1	0	0	2	1	1	0	1	0	0	0	0	0	0	1	1	0	0	0	0	1	0	1	0
2	1	0	206	1	0	7	0	1	0	0	2	1	1	0	1	0	0	0	0	0	0	1	1	0	1	1	0	1	0	0	0
2	2	1	8	0	0	1	0	1			2	1	0	1	0	0	0	0	0	1	0	0	0	0	0	0	0	0	0	0	0
1	2	1	96	1	0	0	1	0			2	0	0	1	0	0	0	0	0	1	0	0	0	0	0	0	0	0	0	0	0
2	1	0	166	0	0	6	0	1	0	0	2	1	0	1	1	0	0	0	0	1	0	0	0	0	1	1	0	0	0	0	0
1	2	1	123	1	0	3	1	0	0	0	2	0	1	0	1	0	0	0	0	0	0	1	1	0	0	0	0	0	0	0	0
2	1	0	25	1	0	0	0	1	0	0	2	1	0	0	0	0	1	0	0	0	1	0	0	0	0	0	0	0	0	0	0
2	1	0	12	1	0	1	0	1	0	0	2	1	1	0	0	0	0	0	0	0	0	0	0	1	0	0	0	0	0	0	0
3	2	1	173	0	0	6	0	0			1	0	0	0	1	0	0	0	0	0	0	0	0	0	0	0	0	0	0	0	0
2	1	0	30	0	0	1	0	1			2	1	1	0	0	0	0	0	0	0	0	1	0	1	0	0	0	0	0	0	0
0	2	1	12	0	0	1	1	1			1	1	1	1	0	0	0	0	0	1	0	0	0	0	0	0	0	0	0	0	0
2	1	1	26	0	0	1	0	1	0	0	2	1	0	1	1	1	1	0	1	1	0	0	0	0	0	0	0	0	0	0	0
0	2	1	108	0	0	6	1	1	0	0	2	1	0	0	1	0	0	0	0	0	0	0	1	0	0	0	0	0	0	1	0
3	2	1	155	1	0	6	0	0			2	0	0	0	1	0	0	0	0	0	0	0	0	0	0	0	0	0	0	1	0
2	2	1	78	0	0	0	0	1	0	0	2	1	0	1	1	0	0	0	0	1	0	0	1	0	0	0	0	0	0	0	0
2	2	0	6	0	0	1	0	1	0	0	1	1	0	0	1	1	0	0	0	0	0	0	0	0	0	0	0	0	0	0	0
0	0	1	15	1	0	0	1	1			2	1	1	1	0	0	1	0	0	1	1	1	0	0	0	0	0	0	0	0	0
0	1	0	96	0	0	1	1	1	0	0	2	1	1	0	0	0	0	0	0	0	0	1	0	1	0	0	0	0	0	0	0
2	2	0	12	1	0	1	0	1			2	1	0	1	1	0	0	0	0	1	0	0	0	0	0	0	0	0	0	0	0
0	1	1	142	1	0	0	1	1	0	0	2	1	0	1	1	0	1	0	0	1	0	0	1	0	0	0	0	0	0	1	0
2	2	0	9	0	0	0	0	1	0	0	1	1	0	1	0	0	0	0	0	1	0	0	0	0	0	0	0	0	0	0	0
2	2	0	20	1	0	1	0	1			2	1	0	1	0	0	0	0	0	1	0	0	0	0	0	0	0	0	0	0	0
2	2	1	106	1	0	1	0	1			2	1	1	0	1	0	0	0	0	0	0	1	1	1	0	0	0	0	0	0	0
3	1	0	70	1	0	4	0	0			2	0	1	0	1	0	0	0	0	0	0	1	0	0	0	0	0	0	0	0	0
2	1	1	15	1	0	4	0	1	0	0	2	1	1	0	1	0	0	1	0	0	0	1	0	0	0	0	0	0	0	0	0
2	2	1	7	0	0	1	0	1	0	0	2	1	0	1	0	0	0	0	0	1	0	0	0	0	0	0	0	0	0	0	0
3	2	0	5	1	0	5	0	0			1	0	0	0	1	0	0	0	0	0	0	0	0	0	0	0	0	0	0	0	0
0	0	1	32	0	0	0	1	1	0	0	2	1	1	1	1	0	0	0	1	1	0	1	0	0	0	0	0	1	0	0	0
2	0	0	208	1	0	0	0	1	0	0	2	1	0	1	0	0	1	0	0	1	1	0	0	0	0	0	0	0	0	0	0
3	2	1	110	1	0	4	0	0			1	0	0	0	1	0	0	0	0	0	0	0	0	0	0	0	0	0	0	0	0
2	2	0	126	1	0	3	0	1			2	1	1	0	1	0	0	0	0	0	0	1	1	0	0	0	0	0	0	0	0
2	1	1	8	1	0	1	0	1	0	0	2	1	1	1	0	0	0	0	0	1	0	1	0	1	0	0	0	0	0	0	0
2	2	1	110	1	0	1	0	1	0	0	2	1	0	1	1	0	0	0	0	1	0	0	0	0	0	0	0	0	0	0	0
2	1	0	130	0	0	3	0	1			2	1	1	0	1	0	0	0	0	0	0	1	1	0	0	0	0	0	0	0	0
2	2	1	17	1	0	1	0	1	0	0	2	1	0	1	1	0	0	0	0	1	0	0	0	0	0	0	0	0	0	0	0
2	1	0	8	1	0	1	0	1	0	0	1	1	0	0	0	0	0	0	0	0	0	0	0	0	0	0	0	0	0	0	0
2	2	0	165	1	0	1	0	1	0	0	2	1	0	1	0	0	1	0	0	1	0	0	0	0	0	0	0	0	0	0	0
0	0	1	82	0	0	0	1	1	1	0	2	1	0	1	0	0	1	0	1	1	0	0	0	0	0	0	0	0	0	0	0
2	2	1	137	1	0	0	0	1	0	0	1	1	0	1	1	0	1	0	0	1	0	0	0	0	0	0	0	0	0	1	0
2	2	1	47	1	0	1	0	1	0	0	2	1	0	0	1	0	0	0	0	0	0	0	0	0	0	0	0	0	0	0	0
0	2	0	7	0	0	1	1	1	0	0	2	1	0	1	0	0	0	0	0	1	0	0	0	0	0	0	0	0	0	0	0
2	2	0	20	1	0	1	0	1			2	1	1	0	0	0	0	0	0	0	0	0	0	1	0	0	0	0	0	0	0
2	2	1	8	1	0	1	0	1	0	0	2	1	0	1	1	1	0	0	1	1	1	0	0	0	0	0	0	0	0	0	0
2	2	0	65	0	0	0	0	1			1	1	0	1	1	0	0	0	0	1	0	0	1	0	0	0	0	0	0	0	0
3	1	1	125	1	0	4	0	0			1	0	1	0	1	0	0	0	0	0	0	1	0	0	0	0	0	0	0	1	0
2	2	1	17	1	0	1	0	1	0	0	2	1	1	1	0	0	0	0	0	1	0	0	0	1	0	0	0	0	0	0	0
2	1	1	13	1	0	3	0	1	0	0	2	1	0	1	1	0	0	0	0	1	0	0	0	0	0	0	0	0	0	0	0
2	1	1	8	1	0	1	0	1	0	0	2	1	0	1	1	0	0	0	0	1	0	0	0	0	0	0	0	0	0	0	0
2	1	1	91	0	0	1	0	1			2	1	0	1	0	0	1	0	0	1	0	0	0	0	0	0	0	0	0	0	0
0	0	0	11	0	0	1	1	1	0	0	2	1	0	1	0	0	0	0	1	0	0	0	0	0	0	0	0	0	0	0	0
2	2	0	1	1	0	0	0	1			2	1	1	1	0	0	1	0	0	1	1	0	0	0	0	0	0	0	0	0	0
2	1	1	137	1	0	6	0	1			1	0	0	0	1	0	0	0	0	0	1	0	1	0	0	0	0	0	0	1	0
0	1	1	8	1	0	1	1	1	0	0	2	1	0	1	0	0	1	0	1	1	0	0	0	0	0	0	0	0	0	0	0
3	1	1	95	1	0	4	0	0			2	0	0	0	1	0	0	0	0	0	0	0	0	0	0	0	0	0	0	0	0
0	1	0	17	0	0	0	1	1	0	0	2	1	0	1	0	0	0	0	0	1	0	0	0	0	0	0	0	0	0	0	0
2	2	1	9	1	0	6	0	1			2	1	0	0	0	0	0	0	0	0	0	0	0	0	0	0	0	0	0	0	0
2	2	1	8	0	0	1	0	1			2	1	1	1	1	0	0	0	0	1	0	0	0	0	0	0	0	0	0	0	0
2	1	0	23	1	0	1	0	1	0	0	2	1	1	1	1	1	0	0	0	1	0	0	0	0	0	0	0	0	0	0	0
2	2	0	13	1	0	1	0	1			2	1	0	1	1	0	0	0	0	1	0	0	0	0	0	0	0	0	0	0	0
2	2	0	117	0	0	1	0	1			2	1	0	1	1	0	1	0	0	1	0	0	1	0	0	0	0	0	0	1	0
2	2	1	12	1	0	1	0	1	0	0	2	1	1	0	1	0	0	0	0	0	0	0	0	1	0	0	0	0	1	0	0
2	2	0	3	1	0	1	0	1			2	1	0	0	1	0	0	0	0	0	0	0	0	0	0	0	0	0	0	0	0
2	2	0	18	1	0	1	0	1			2	1	1	1	0	0	0	0	0	1	0	0	0	1	0	0	0	0	0	0	0
0	0	0	152	0	1	2	1	1	0	0	2	1	1	1	0	0	1	0	0	0	0	0	0	0	0	0	0	0	0	0	0
2	1	1	6	1	0	0	0	1	0	0	2	1	0	1	1	0	0	0	1	1	0	0	0	0	0	0	0	0	0	0	0
2	2	1	66	0	0	1	0	1	0	0	1	1	0	1	1	0	0	0	0	1	0	0	0	0	0	0	0	0	0	1	0
3	2	1	160	1	0	6	0	0			2	0	0	0	1	0	0	0	0	0	0	0	0	0	0	0	0	0	0	0	0
2	2	1	158	0	0	3	0	1			2	1	1	0	1	0	0	0	0	0	0	1	1	0	0	0	0	0	0	0	0
3	2	0	76	0	0	5	0	0			2	0	0	0	1	0	0	0	0	0	0	0	0	0	0	0	0	0	0	0	0
2	1	0	48	1	0	1	0	1	0	0	2	1	0	1	1	0	0	0	0	1	0	0	0	0	0	0	0	0	0	1	0
2	1	0	38	0	0	1	0	1	0	0	1	1	1	0	1	0	0	0	0	0	0	1	1	0	0	0	0	0	0	0	0
2	1	1	33	0	0	1	0	1	0	0	2	1	0	1	0	0	0	0	1	1	0	0	0	0	0	0	0	0	0	0	0
2	1	1	103	0	0	1	0	1	0	0	2	1	0	0	1	0	0	0	0	0	0	0	1	0	0	0	0	0	0	0	0
0	2	1	114	1	0	1	1	1	0	0	2	1	0	1	1	0	1	0	0	1	0	0	0	0	0	0	0	0	0	1	0
0	0	0	105	1	0	1	1	1	0	0	2	1	0	1	1	0	1	0	0	1	0	0	0	0	0	0	0	0	0	1	0
2	1	1	44	1	0	1	0	1	0	0	2	1	0	1	1	0	0	0	0	1	0	0	0	0	0	0	0	0	0	0	0
2	1	1	22	0	0	0	0	1	0	0	2	1	0	1	0	0	0	0	1	1	0	0	0	0	0	0	0	0	0	0	0
2	2	0	13	0	0	1	0	1			1	1	0	1	0	0	0	0	0	1	0	0	0	0	0	0	0	0	0	0	0
1	0	0	80	1	0	6	1	0	0	0	2	0	0	1	0	0	0	0	1	1	0	0	0	0	0	0	0	0	0	0	0
2	1	0	133	1	0	6	0	1			2	0	0	0	1	1	0	0	0	0	1	0	0	0	0	1	0	0	0	1	0
2	1	0	215	0	0	1	0	1	0	0	2	1	0	1	1	0	0	0	0	1	0	0	0	0	0	0	1	0	0	0	0
0	2	0	176	0	0	1	1	1			1	1	0	0	0	0	0	0	0	0	0	0	0	0	0	0	0	0	0	0	0
3	1	1	33	1	0	1	0	0	0	0	2	0	1	1	0	0	0	0	0	1	0	1	0	1	0	0	0	0	0	0	0
2	2	0	16	1	0	1	0	1	0	0	2	1	1	1	1	1	0	0	0	1	0	0	0	1	0	0	0	0	1	0	0
2	0	1	15	0	0	1	0	1	0	0	2	1	0	1	0	0	1	0	0	1	1	0	0	0	0	0	0	0	0	0	0
2	2	0	19	1	0	1	0	1			2	1	0	1	0	0	0	0	1	1	0	0	0	0	0	0	0	0	0	0	0
0	0	1	20	0	0	1	1	1	0	0	2	1	1	1	0	0	0	0	0	1	0	1	0	0	0	0	0	0	0	0	0
2	1	1	183	0	0	1	0	1			2	1	0	1	1	1	0	0	0	1	0	0	0	0	0	0	0	0	0	0	0
2	2	1	43	1	0	0	0	1			2	0	0	1	1	1	1	0	0	1	1	0	0	0	0	0	0	0	0	0	0
2	2	1	208	0	0	3	0	1			2	1	0	0	1	0	0	0	0	0	0	0	1	0	0	0	0	0	0	0	0
2	2	1	25	0	0	1	0	1	0	0	2	1	0	1	1	0	1	0	1	1	0	0	0	0	0	0	0	0	0	0	0
2	2	1	22	1	0	1	0	1	0	0	2	1	1	1	0	0	1	0	1	1	0	1	0	0	0	0	0	0	0	0	0
2	1	0	20	1	0	1	0	1	0	0	3	1	1	1	0	0	0	0	0	1	0	1	0	0	0	0	0	0	0	0	0
2	1	1	8	0	0	1	0	1	0	0	2	1	0	1	1	0	0	0	0	0	0	0	0	0	0	0	0	0	1	0	0
2	1	0	11	0	0	1	0	1	0	0	2	1	1	1	0	0	0	0	0	1	0	0	0	1	0	0	0	0	0	0	0
2	2	0	142	1	0	3	0	1	0	0	2	1	1	0	1	0	0	0	0	0	0	0	1	0	0	0	0	0	0	0	0
2	1	0	73	0	0	0	0	1	0	0	2	1	0	1	0	0	0	0	0	1	0	0	0	0	0	0	0	0	0	0	0
2	1	1	113	1	0	1	0	1			2	1	1	1	0	0	0	0	0	1	0	1	0	1	0	0	0	0	0	0	0
2	2	1	60	1	0	1	0	1	0	0	2	1	0	1	1	0	0	0	0	1	0	0	0	0	0	0	0	0	0	0	0
2	2	0	68	0	0	1	0	1			2	1	0	1	1	0	0	0	0	1	0	0	0	0	1	0	0	0	0	1	0
2	0	0	10	1	0	1	0	1	0	0	2	1	0	1	0	0	0	0	0	1	0	0	0	0	0	0	0	0	0	0	0
2	2	0	34	0	0	0	0	1			2	1	0	1	0	0	0	0	0	1	0	0	0	0	0	0	0	0	0	0	0
2	1	0	81	0	0	0	0	1	0	0	2	1	0	1	0	0	0	0	0	1	1	0	0	0	0	0	0	0	0	0	0
0	0	0	37	0	0	0	1	1	0	0	1	0	0	1	0	0	1	0	1	0	0	0	0	0	0	0	0	0	0	0	0
2	2	1	29	0	0	3	0	1			2	1	1	0	0	0	0	0	0	0	0	1	0	0	0	0	0	0	0	0	0
2	1	0	13	0	0	1	0	1	0	0	2	1	0	1	0	0	0	0	1	1	0	0	0	0	0	0	0	0	0	0	0
2	2	1	9	1	0	1	0	1			2	1	1	1	0	0	0	0	0	1	0	0	0	0	0	0	0	0	0	0	0
2	1	1	179	0	0	1	0	1	0	0	2	1	0	1	1	0	0	0	0	1	0	0	0	0	0	1	0	0	0	1	0
2	2	0	201	0	0	1	0	1			2	1	0	1	1	0	0	0	0	1	0	0	0	0	0	0	0	0	0	0	0
2	2	0	33	0	0	0	0	1			2	1	0	1	0	0	0	0	0	1	0	0	0	0	0	0	0	0	0	0	0
2	2	1	22	1	0	1	0	1			2	1	0	1	0	0	0	0	0	1	0	0	0	0	0	0	0	0	0	0	0
2	2	1	14	1	0	1	0	1	0	0	2	1	1	0	0	0	0	0	0	0	0	1	0	0	0	0	0	0	0	0	0
2	1	1	65	1	0	1	0	1	0	0	2	1	1	1	1	0	0	0	0	1	0	1	0	0	0	0	0	0	0	1	0
2	2	1	58	0	0	0	0	1			2	1	0	1	0	0	0	0	0	1	0	0	0	0	0	0	0	0	0	0	0
0	0	1	18	0	0	0	1	1	0	0	2	1	1	1	0	0	1	0	1	1	0	0	0	0	0	0	0	0	0	0	0
2	2	0	20	1	0	1	0	1	0	0	2	1	0	1	0	0	0	0	0	1	0	0	0	0	0	0	0	0	0	0	0
2	1	1	37	1	0	0	0	1	0	0	1	1	0	1	0	0	0	0	1	0	0	0	0	0	0	0	0	0	0	0	0
3	2	0	7	0	0	6	0	0			1	0	1	0	1	0	0	0	0	0	0	1	0	0	0	0	0	0	0	0	0
2	2	1	9	1	0	1	0	1	0	0	2	1	0	1	1	0	0	0	0	1	0	0	0	0	0	0	0	0	1	0	0
2	1	0	168	1	0	6	0	1	0	0	2	1	0	0	1	0	0	0	0	0	0	0	0	0	0	0	0	0	0	0	0
2	1	1	75	0	0	1	0	1	0	0	1	1	1	0	0	0	0	0	0	0	0	0	0	1	0	0	0	0	0	0	0
2	2	0	21	0	0	1	0	1	0	0	2	1	0	1	0	0	0	0	0	1	0	0	0	0	0	0	0	0	0	0	0
2	2	0	19	0	0	1	0	1	0	0	2	1	0	0	1	0	0	0	0	0	0	0	0	0	0	0	0	0	0	0	0
2	2	0	26	1	0	1	0	1	0	0	2	1	1	0	0	0	0	0	0	0	0	0	0	1	0	0	0	0	0	0	0
2	2	1	188	1	0	1	0	1	0	0	2	1	1	0	1	0	0	0	0	0	0	0	1	1	0	0	0	0	0	1	0
0	0	0	17	0	0	0	1	1	0	1	2	1	0	1	0	0	1	0	1	1	0	0	0	0	0	0	0	0	0	0	0
2	1	1	136	1	0	3	0	1	0	0	2	1	0	0	1	0	0	0	0	0	0	0	1	0	0	0	0	0	0	0	0
2	1	0	27	1	0	1	0	1	0	0	1	1	0	1	1	0	0	0	0	1	0	0	0	0	0	0	0	0	0	0	0
3	1	0	108	0	0	6	0	0			1	0	0	0	0	0	0	0	0	0	0	0	0	0	0	0	0	0	0	0	0
2	2	1	188	1	0	1	0	1			2	1	0	1	1	0	0	0	0	1	0	0	0	0	0	0	0	0	0	0	0
2	1	1	16	0	0	0	0	1	0	0	2	1	0	1	0	0	0	0	0	1	0	0	0	0	0	0	0	0	0	0	0
2	1	1	16	0	0	1	0	1	0	0	2	1	0	1	1	0	0	0	0	1	0	0	0	0	0	0	0	0	0	0	0
2	1	0	163	0	0	1	0	1	0	0	2	1	0	1	1	0	1	0	0	1	0	0	0	0	0	0	0	0	0	0	0
2	1	1	90	0	0	1	0	1	0	0	2	1	0	1	1	0	0	0	0	1	0	0	0	0	0	0	0	0	0	1	0
2	2	1	17	1	0	1	0	1	0	0	2	1	1	0	1	0	0	0	0	0	0	0	1	1	0	0	0	0	0	0	0
2	0	1	86	1	0	1	0	1	0	0	2	1	1	0	1	1	0	0	0	0	0	1	1	0	0	0	0	0	0	0	0
2	2	0	178	1	0	1	0	1			2	1	0	1	0	0	1	0	0	1	0	0	0	0	0	0	0	0	0	0	0
2	2	0	12	1	0	1	0	1	0	0	2	1	1	0	0	0	0	0	0	0	0	1	0	0	0	0	0	0	0	0	0
2	1	0	68	0	0	0	0	1	0	0	1	1	1	1	1	0	0	0	0	1	0	1	1	0	0	0	0	0	0	0	0
3	2	0	14	0	0	1	0	0			2	0	1	0	1	0	0	0	0	0	0	0	1	1	0	0	0	0	0	0	0
2	1	0	6	1	0	0	0	1	0	0	2	1	1	1	0	0	1	0	0	0	0	0	0	0	0	0	0	0	0	0	0
3	1	0	10	1	0	4	0	0			2	0	0	0	1	0	0	1	0	0	0	0	0	0	0	0	0	0	0	0	0
2	2	0	37	0	0	0	0	1			2	1	1	1	0	0	0	0	0	1	0	1	0	0	0	0	0	0	0	0	0
2	1	0	47	1	0	1	0	1	0	0	2	1	1	0	1	0	0	0	0	0	0	1	0	0	0	0	0	0	0	0	0
2	1	0	184	0	0	0	0	1	0	0	2	1	0	1	0	0	0	0	0	1	0	0	0	0	0	0	0	0	0	0	0
2	0	1	107	1	0	0	0	1	0	0	2	1	0	1	1	0	0	0	0	1	0	0	1	0	1	1	0	1	0	1	0
2	2	1	124	0	0	1	0	1			1	1	1	0	1	0	0	0	0	0	0	0	1	1	0	0	0	0	0	1	0
0	0	0	35	0	0	1	1	1	0	0	2	1	0	1	0	0	1	0	0	1	0	0	0	0	0	0	0	0	0	0	0
2	2	1	53	0	0	6	0	1	0	0	2	1	0	1	1	0	0	0	0	1	0	0	0	0	0	0	0	0	0	0	0
0	1	0	147	0	0	1	1	1	0	0	2	1	0	1	1	0	0	0	1	1	0	0	0	0	0	0	0	0	0	1	0
2	1	0	24	1	0	7	0	1	0	0	2	1	0	1	0	0	0	0	0	1	0	0	0	0	0	0	0	0	0	0	0
2	1	0	9	0	0	6	0	1			1	1	0	0	1	0	0	0	0	0	0	0	0	0	0	0	0	0	0	0	0
2	2	1	1	1	0	1	0	1			1	1	0	1	1	0	0	0	0	1	0	0	0	0	0	0	0	0	1	0	0
3	1	0	100	1	0	6	0	0			2	0	0	0	1	0	0	0	0	0	0	0	0	0	0	0	0	0	0	1	0
2	1	0	14	0	0	1	0	1	0	0	2	1	0	0	1	1	0	0	0	0	0	0	0	0	0	0	0	0	0	0	0
2	1	1	4	1	0	4	0	1	0	0	3	1	0	1	1	0	0	0	0	1	0	0	0	0	0	0	0	0	1	0	0
2	1	1	131	1	0	1	0	1			2	1	1	0	1	0	0	0	0	0	0	1	0	0	0	0	0	0	0	1	0
0	1	0	7	0	0	0	1	1	0	0	1	1	0	1	0	0	0	0	1	1	0	0	0	0	0	0	0	0	0	0	0
2	2	1	200	0	0	6	0	1			2	1	0	0	1	0	0	0	0	0	0	0	0	0	0	0	0	0	0	0	0
2	1	0	10	0	0	1	0	1	0	0	2	1	0	1	0	0	0	0	0	1	0	0	0	0	0	0	0	0	0	0	0
0	1	0	11	0	0	1	1	1	0	0	2	1	0	1	0	0	0	0	0	1	0	0	0	0	0	0	0	0	0	0	0
2	1	1	7	0	0	1	0	1	0	0	2	1	0	0	0	0	0	0	0	0	0	0	0	0	0	0	0	0	0	0	0
2	1	1	9	0	0	1	0	1	0	0	2	1	0	1	0	0	0	0	0	1	0	0	0	0	0	0	0	0	0	0	0
2	1	0	46	1	0	1	0	1	0	0	2	1	1	1	0	0	0	0	0	1	0	0	0	0	0	0	0	0	0	0	0
2	2	0	6	1	0	1	0	1			2	1	0	1	0	0	0	0	0	1	0	0	0	0	0	0	0	0	0	0	0
2	2	1	13	1	0	1	0	1	0	0	2	1	1	1	0	0	0	0	0	1	0	1	0	0	0	0	0	0	0	0	0
2	1	1	31	0	0	1	0	1	0	0	2	1	1	0	1	0	0	0	0	0	0	1	0	0	0	0	0	0	0	0	0
2	2	0	12	1	0	1	0	1			2	1	0	0	1	0	0	1	0	0	0	0	0	0	0	0	0	0	0	0	0
2	1	1	32	1	0	1	0	1	0	0	2	1	1	1	1	0	0	0	0	1	0	1	1	0	0	0	0	0	0	0	0
2	2	0	7	1	0	1	0	1			2	1	0	0	1	0	0	0	0	0	0	0	0	0	0	0	0	0	1	0	0
2	1	1	0	0	0	0	0	1	0	0	2	1	0	1	0	0	0	0	1	1	0	0	0	0	0	0	0	0	0	0	0
2	1	0	85	0	0	3	0	1			1	1	1	0	1	0	0	0	0	0	0	0	0	1	0	0	0	0	0	0	0
2	1	1	180	0	0	0	0	1	0	0	2	1	1	1	0	0	1	0	0	1	0	0	0	1	0	0	0	0	0	0	0
3	2	1	35	1	0	6	0	0			2	0	0	0	1	0	0	0	0	0	0	0	0	0	0	0	0	0	0	0	0
2	2	1	12	0	0	1	0	1	0	0	2	1	0	1	1	0	0	0	0	1	0	0	0	0	0	0	0	0	0	0	0
2	2	0	80	0	0	1	0	1			2	1	1	1	1	0	0	0	0	1	0	1	1	1	0	1	0	0	0	0	0
3	2	0	21	1	0	3	0	0			1	0	0	0	1	0	0	0	0	0	0	0	1	0	0	0	0	0	1	0	0
2	2	0	9	1	0	1	0	1	0	0	2	1	1	0	1	0	0	0	0	0	0	0	0	0	0	0	0	0	0	0	0
2	2	1	9	1	0	1	0	1			1	1	1	0	0	0	0	0	0	0	0	0	0	1	0	0	0	0	0	0	0
2	2	1	84	1	0	0	0	1			2	1	0	1	0	0	0	0	0	1	0	0	0	0	0	0	0	0	0	0	0
2	2	1	33	0	0	1	0	1	0	0	1	1	0	1	0	0	0	0	0	1	0	0	0	0	0	0	0	0	0	0	0
2	2	0	20	1	0	1	0	1	0	0	2	1	0	1	0	0	0	0	0	1	0	0	0	0	0	0	0	0	0	0	0
2	2	1	43	1	0	1	0	1	0	0	2	1	1	0	0	0	0	0	0	0	0	1	0	1	0	0	0	0	0	0	0
2	1	0	215	1	0	1	0	1			2	1	0	1	1	0	0	0	0	1	0	0	0	0	0	0	0	0	0	1	0
0	0	0	210	0	0	0	1	1	0	0	1	1	0	1	0	0	0	0	0	1	0	0	0	0	0	0	0	0	0	0	0
2	0	1	18	1	0	1	0	1	0	0	2	1	0	1	1	0	1	0	0	1	0	0	0	0	0	0	0	0	0	0	0
0	1	1	26	0	0	1	1	1	0	0	2	1	0	1	0	0	1	0	1	1	0	0	0	0	0	0	0	0	0	0	0
2	2	1	33	1	0	0	0	1	0	0	2	0	0	1	0	0	1	0	1	0	1	0	0	0	0	0	0	0	0	0	0
2	1	1	29	1	0	4	0	1			1	1	0	0	1	0	0	1	0	0	0	0	0	0	0	0	0	0	0	0	0
2	1	0	141	1	0	6	0	1	0	0	2	1	0	1	1	0	0	0	0	1	0	0	0	0	0	0	0	0	0	0	0
2	2	0	1	1	0	1	0	1	0	0	2	1	0	1	1	0	0	0	0	1	0	0	0	0	0	0	0	0	0	0	0
0	2	1	110	1	1	2	1	1	0	0	2	1	1	0	1	0	0	0	0	0	0	1	1	0	0	0	0	0	0	0	0
2	1	1	153	1	0	1	0	1	0	0	2	1	0	1	0	0	0	0	0	1	0	0	0	0	0	0	0	0	0	0	0
2	1	0	7	1	0	1	0	1	0	0	2	1	0	0	1	0	0	0	0	0	0	0	0	0	0	0	0	0	0	0	0
2	2	0	61	1	0	0	0	1			2	1	0	1	1	0	0	0	0	1	0	0	1	0	0	0	0	0	0	0	0
2	1	1	28	0	0	1	0	1	0	0	2	1	0	1	1	1	0	0	0	1	0	0	0	0	0	0	0	0	0	0	0
2	0	1	45	1	0	1	0	1	0	0	2	1	1	1	0	0	0	0	0	1	0	0	0	1	0	0	0	0	0	0	0
2	1	0	54	1	0	6	0	1			2	0	0	0	0	0	1	0	0	0	0	0	0	0	0	0	0	0	0	0	0
2	1	1	11	0	0	1	0	1	0	0	2	1	0	0	0	0	0	0	0	0	0	0	0	0	0	0	0	0	0	0	0
2	1	0	140	0	0	1	0	1			2	0	0	1	1	0	1	0	0	1	0	0	0	0	0	0	0	0	0	0	0
2	2	1	53	1	0	1	0	1	0	0	1	1	0	0	1	0	0	0	0	0	0	0	0	0	0	0	0	0	0	0	0
2	2	0	5	1	0	1	0	1			1	1	1	0	0	0	0	0	0	0	0	0	0	1	0	0	0	0	0	0	0
2	0	1	19	0	0	1	0	1	0	0	2	1	0	1	0	0	0	0	0	1	0	0	0	0	0	0	0	0	0	0	0
2	2	1	14	1	0	1	0	1	0	0	2	1	0	1	1	0	0	0	0	1	0	0	0	0	0	0	0	0	0	0	0
3	1	0	161	0	0	0	0	0			2	0	0	0	0	0	0	0	0	0	0	0	0	0	0	0	0	0	0	0	0
2	1	0	166	1	0	3	0	1	0	0	2	1	1	1	1	0	0	0	0	1	0	1	1	1	0	0	0	0	0	0	0
2	2	1	180	1	0	3	0	1			2	1	0	0	1	0	0	0	0	0	0	0	1	0	0	0	0	0	0	0	0
2	1	0	213	1	0	3	0	1	0	0	2	1	1	0	1	0	0	0	0	0	0	1	1	0	0	0	0	0	0	0	0
3	1	1	5	1	0	4	0	0			1	0	0	0	1	0	0	1	0	0	0	0	0	0	0	0	0	0	0	0	0
2	2	1	19	0	0	1	0	1	0	0	2	1	1	1	0	0	0	0	0	1	0	1	0	0	0	0	0	0	0	0	0
0	1	1	200	0	0	1	1	1	0	0	1	1	0	1	1	0	1	0	0	1	0	0	0	0	0	0	0	0	0	1	0
0	1	0	65	1	0	1	1	1	0	0	2	1	1	1	1	0	0	0	0	1	0	0	0	1	0	0	0	0	0	0	0
2	1	0	12	0	0	1	0	1	0	0	2	1	0	1	0	0	1	0	0	1	0	0	0	0	0	0	0	0	0	0	0
2	2	1	89	0	0	0	0	1			2	1	0	1	0	0	0	0	0	0	0	0	0	0	0	0	0	0	0	0	0
2	2	0	27	1	0	1	0	1			2	1	0	1	1	0	0	0	0	1	0	0	0	0	0	0	0	0	0	0	0
3	1	0	35	1	0	6	0	0	0	0	1	0	0	0	0	0	0	0	0	0	0	0	0	0	0	0	0	0	0	0	0
2	1	1	9	1	0	1	0	1	0	0	2	1	0	1	0	0	0	0	1	1	0	0	0	0	0	0	0	0	0	0	0
0	1	1	30	0	0	0	1	1	0	0	2	1	0	1	1	0	0	0	1	1	0	0	0	0	0	0	0	0	0	1	0
2	2	1	7	0	0	0	0	1	0	0	2	1	0	1	1	0	1	0	1	1	0	0	0	0	0	0	0	0	1	0	0
0	2	1	194	1	0	1	1	1			2	1	1	0	1	0	0	0	0	0	0	0	1	1	0	0	0	0	0	0	0
2	1	0	37	0	0	0	0	1	0	0	2	1	0	1	1	0	0	0	0	0	0	0	0	0	0	0	0	0	0	0	0
0	0	0	121	0	0	0	1	1			2	1	0	1	0	0	1	0	1	1	0	0	0	0	0	0	0	0	0	0	0
2	1	1	35	0	0	3	0	1	0	0	2	1	1	1	0	0	0	0	0	1	0	1	0	0	0	0	0	0	0	0	0
3	0	1	4	1	0	1	0	0	0	0	2	0	0	0	0	0	0	0	0	0	0	0	0	0	0	0	0	0	0	0	0
2	2	1	11	0	0	1	0	1	0	0	2	1	0	1	1	0	0	0	0	1	0	0	0	0	0	0	0	0	0	0	0
2	1	1	14	0	0	1	0	1	0	0	2	1	0	1	0	0	1	0	0	1	0	0	0	0	0	0	0	0	0	0	0
3	2	1	26	1	0	5	0	0			2	0	0	1	1	0	0	0	0	1	0	0	0	0	0	0	0	0	0	0	0
2	1	1	9	1	0	1	0	1	0	0	2	1	1	1	0	0	0	0	1	1	0	1	0	1	0	0	0	0	0	0	0
3	1	1	10	0	0	3	0	0			2	0	1	0	0	0	0	0	0	0	0	1	0	0	0	0	0	0	0	0	0
2	2	0	45	1	0	1	0	1			2	1	1	1	1	1	0	0	0	1	0	0	0	0	0	0	0	0	0	0	0
2	1	0	54	1	0	1	0	1	0	0	2	1	0	1	1	0	0	0	0	1	0	0	1	0	0	0	0	0	0	0	0
2	1	1	33	0	0	1	0	1	0	0	2	1	0	1	0	0	1	0	0	1	0	0	0	0	0	0	0	0	0	0	0
2	1	1	173	0	0	1	0	1	0	0	2	1	0	0	0	0	0	0	0	0	0	0	0	0	0	0	0	0	0	0	0
2	2	0	8	1	0	1	0	1			2	1	0	1	0	0	0	0	0	1	0	0	0	0	0	0	0	0	0	0	0
3	2	0	199	1	0	3	0	0			2	0	1	0	1	0	0	0	0	0	0	1	1	0	0	0	0	0	0	1	0
2	1	0	7	0	0	1	0	1	0	0	2	1	1	1	0	0	0	0	0	1	0	1	0	0	0	0	0	0	0	0	0
2	1	0	47	1	0	7	0	1	0	0	2	1	1	0	0	0	0	0	0	0	0	1	0	0	0	0	0	0	0	0	0
3	1	0	8	1	0	6	0	0			1	0	0	0	1	0	0	0	0	0	0	0	0	0	0	0	0	0	0	0	0
0	1	0	116	0	0	6	1	1	0	0	2	1	0	0	1	0	0	0	0	0	0	0	0	0	0	0	0	0	0	1	3
2	1	0	17	0	0	1	0	1	0	0	2	1	0	1	0	0	0	0	0	1	0	0	0	0	0	0	0	0	0	0	0
2	2	0	1	0	0	6	0	1	0	0	2	1	0	0	1	1	0	0	0	0	0	0	0	0	0	0	0	0	0	0	0
2	2	1	2	1	0	1	0	1	0	0	2	1	0	0	1	0	0	0	0	0	0	0	0	0	0	0	0	0	0	0	0
2	1	1	7	1	0	1	0	1			2	1	0	0	1	0	0	0	0	0	0	0	0	0	0	0	0	0	0	0	0
3	1	0	193	1	0	6	0	0			1	0	1	0	1	0	0	0	0	0	0	0	0	1	0	0	0	0	0	0	0
2	2	0	134	0	0	4	0	1			2	1	0	0	1	0	0	0	0	0	0	0	0	0	0	0	0	0	0	0	0
0	1	0	163	0	0	0	1	1	0	0	1	1	0	1	0	0	1	0	0	1	0	0	0	0	0	0	0	0	0	0	0
2	2	0	5	1	0	7	0	1	0	0	2	1	1	0	0	0	0	0	0	0	0	0	0	0	0	0	0	0	0	0	0
2	1	0	167	1	0	7	0	1			2	1	1	0	1	0	0	0	0	0	0	1	0	0	0	0	0	0	0	0	0
3	2	1	60	1	0	3	0	0			3	0	1	1	1	0	0	0	0	1	0	1	1	0	0	0	0	0	0	0	0
2	1	1	27	1	0	1	0	1	0	0	2	1	0	1	0	0	0	0	0	1	0	0	0	0	0	0	0	0	0	0	0
2	2	1	44	1	0	3	0	1			2	1	1	1	0	0	0	0	0	1	0	1	0	0	0	0	0	0	0	0	0
2	2	0	72	1	0	1	0	1			2	1	1	1	1	0	0	0	0	1	0	0	0	1	0	0	0	0	0	0	0
2	1	0	5	1	0	1	0	1	0	0	2	1	1	0	1	0	0	0	0	0	0	0	0	1	0	0	0	0	0	0	0
2	2	0	24	1	0	1	0	1			1	1	1	0	1	1	0	0	0	0	0	1	0	1	0	0	0	0	0	0	0
3	2	0	173	1	0	6	0	0			1	0	0	0	1	0	0	0	0	0	0	0	0	0	0	1	0	0	0	0	0
0	0	0	10	0	0	0	1	1			2	1	0	1	0	0	1	0	1	1	0	0	0	0	0	0	0	0	0	0	0
2	1	1	12	0	0	1	0	1	0	0	2	1	0	1	0	0	0	0	0	1	0	0	0	0	0	0	0	0	0	0	0
2	2	0	37	1	0	1	0	1			2	1	1	0	0	0	0	0	0	0	0	0	0	1	0	0	0	0	0	0	0
3	2	1	97	1	0	3	0	0			2	0	1	0	1	0	0	0	0	0	0	1	1	0	0	0	0	0	0	0	0
2	1	0	27	0	0	6	0	1			1	1	0	1	1	0	1	0	1	1	0	0	0	0	0	0	0	0	0	0	0
2	1	1	8	0	0	1	0	1	0	0	2	1	0	1	0	0	0	0	0	1	0	0	0	0	0	0	0	0	0	0	0
2	2	0	150	0	0	0	0	1			2	1	0	1	1	0	0	0	0	1	0	0	0	0	0	1	0	0	0	0	0
2	2	0	144	0	0	0	0	1	0	0	2	1	0	1	1	0	1	0	1	0	0	0	0	0	0	0	0	0	0	1	0
3	1	0	6	1	0	1	0	0	0	0	1	0	1	0	0	0	0	0	0	0	0	0	0	1	0	0	0	0	0	0	0
2	2	0	173	0	0	7	0	1			2	1	0	0	1	0	0	0	0	0	0	0	1	0	0	0	0	0	0	0	0
2	1	1	5	1	0	1	0	1			2	1	1	0	0	0	1	0	0	0	0	1	0	1	0	0	0	0	0	0	0
2	1	1	23	0	0	0	0	1	0	0	2	1	0	1	1	1	0	0	0	0	0	0	0	0	0	0	0	0	0	0	0
2	2	1	43	1	0	3	0	1			2	1	0	0	1	0	0	0	0	0	0	0	1	0	0	0	0	0	0	0	0
2	1	1	175	1	0	1	0	1			2	1	0	0	1	0	0	0	0	0	0	0	0	0	0	0	0	0	0	0	0
3	1	1	157	1	0	4	0	0			1	0	0	0	1	0	0	0	0	0	0	0	0	0	0	0	0	0	0	0	0
2	1	1	19	1	0	1	0	1	0	0	2	1	1	1	0	0	0	0	1	0	0	0	0	1	0	0	0	0	0	0	0
2	1	0	21	0	0	1	0	1	0	0	2	1	0	1	1	0	0	0	0	1	0	0	0	0	0	0	0	0	0	0	0
2	2	1	111	0	0	3	0	1			2	1	1	0	1	0	0	0	0	0	0	0	1	0	0	0	0	0	0	0	0
0	0	1	9	1	0	1	1	1	0	0	2	1	1	1	0	0	1	0	0	1	0	0	0	0	0	0	0	0	0	0	0
1	0	0	129	0	0	1	1	0			2	0	1	0	1	0	0	0	0	0	0	0	1	1	0	0	0	0	0	0	0
0	1	1	3	1	0	1	1	1	0	0	2	0	0	1	0	0	1	0	1	0	0	0	0	0	0	0	0	0	0	0	0
3	1	1	110	1	0	6	0	0	0	0	2	0	0	0	0	0	0	0	0	0	0	0	0	0	0	0	0	0	0	0	0
2	2	0	73	1	0	1	0	1			1	1	1	1	0	0	0	0	0	1	0	0	0	0	0	0	0	0	0	0	0
2	2	1	19	1	0	1	0	1			2	1	1	0	0	0	0	0	0	0	0	0	0	1	0	0	0	0	0	0	0
3	2	1	161	0	0	3	0	0			1	0	1	0	1	0	0	0	0	0	0	0	1	0	0	1	0	0	0	0	0
2	2	0	18	1	0	1	0	1			2	1	1	1	0	0	0	0	0	1	0	0	0	1	0	0	0	0	0	0	0
3	2	0	6	1	0	6	0	0			1	0	0	1	1	1	0	0	0	1	0	0	0	0	0	0	0	0	0	0	0
2	2	0	135	0	0	0	0	1			2	1	0	1	1	0	1	0	0	1	0	0	0	0	0	1	0	0	0	0	0
3	2	1	180	0	0	3	0	0			1	0	0	0	1	0	0	0	0	0	0	0	0	0	0	0	0	0	0	0	0
3	2	1	30	0	0	6	0	0			2	0	0	0	0	0	0	0	0	0	0	0	0	0	0	0	0	0	0	0	0
0	0	0	8	0	0	0	1	1	0	0	2	1	0	1	0	0	1	0	1	1	0	0	0	0	0	0	0	0	0	0	0
2	2	1	9	1	0	1	0	1			2	1	0	1	0	0	0	0	0	0	0	0	0	0	0	0	0	0	0	0	0
2	1	1	5	1	0	1	0	1	0	0	2	1	0	0	0	0	1	0	0	0	0	0	0	0	0	0	0	0	0	0	0
3	1	0	194	1	0	4	0	0			2	0	1	0	1	0	0	0	0	0	0	1	0	0	0	1	0	0	0	1	0
2	1	1	119	1	0	3	0	1	0	0	2	1	0	0	1	0	0	0	0	0	0	0	1	0	0	1	0	0	0	0	0
2	2	0	13	0	0	5	0	1			2	1	0	0	1	0	0	0	0	0	0	0	0	0	0	0	0	0	0	0	0
3	2	0	65	1	0	3	0	0			2	0	1	1	1	0	0	0	0	1	0	1	1	0	0	0	0	0	0	0	0
2	2	0	26	0	0	1	0	1			2	1	1	0	0	0	0	0	0	0	0	0	0	1	0	0	0	0	0	0	0
3	2	0	148	0	0	6	0	0			1	0	0	0	1	0	0	0	0	0	0	0	0	0	0	0	0	0	0	0	0
2	1	0	104	1	0	1	0	1	0	0	2	1	0	1	0	0	0	0	0	1	0	0	0	0	0	0	0	0	0	0	0
2	2	1	172	1	0	1	0	1	0	0	2	1	0	1	1	0	0	0	0	1	0	0	0	0	0	1	0	0	0	1	0
3	2	1	127	1	0	4	0	0			1	0	0	0	1	0	0	1	0	0	0	0	0	0	0	0	0	0	0	0	0
2	2	1	21	1	0	4	0	1			2	1	1	0	1	0	0	1	0	0	0	1	0	0	0	0	0	0	0	0	0
2	1	0	212	1	0	0	0	1			2	0	0	1	1	1	1	0	1	1	1	0	0	0	0	0	0	0	0	0	0
2	1	0	75	1	0	1	0	1			2	1	0	0	1	0	0	0	0	0	0	0	0	0	0	0	0	0	0	0	0
3	2	0	43	1	0	5	0	0			3	0	1	0	1	0	0	0	0	0	0	1	0	0	0	0	0	0	0	0	0
3	2	1	95	1	0	5	0	0			2	0	0	0	1	0	0	0	0	0	0	0	0	0	0	0	0	0	0	0	0
2	2	0	2	1	0	1	0	1			2	1	1	0	0	0	0	0	0	0	0	0	0	1	0	0	0	0	0	0	0
2	2	0	1	0	0	6	0	1			2	1	0	1	1	1	0	0	0	1	0	0	0	0	0	0	0	0	0	0	0
2	1	0	200	1	0	1	0	1	0	0	2	1	1	1	1	0	0	0	0	1	0	0	1	0	0	1	0	0	0	1	0
2	2	1	41	0	0	6	0	1			1	1	0	0	1	0	0	0	0	0	0	0	0	0	0	0	0	0	0	0	0
2	2	1	14	0	0	1	0	1			2	1	1	0	0	0	0	0	0	0	0	0	0	1	0	0	0	0	0	0	0
2	2	0	149	0	0	1	0	1	0	0	2	1	1	1	0	0	0	0	0	1	0	1	0	0	0	0	0	0	0	0	0
2	1	0	8	1	0	1	0	1	0	0	2	1	0	1	1	1	0	0	0	1	0	0	0	0	0	0	0	0	0	0	0
2	2	1	170	0	0	0	0	1	0	0	2	1	0	1	1	0	0	0	0	0	0	0	0	0	0	0	0	0	0	0	0
3	1	0	27	1	0	3	0	0	0	0	2	0	1	0	1	1	0	0	0	0	0	1	0	0	0	0	0	0	0	0	0
2	2	1	12	1	0	1	0	1			2	1	0	1	0	0	0	0	0	1	0	0	0	0	0	0	0	0	0	0	0
0	0	1	124	0	0	6	1	1			2	1	0	0	1	0	1	0	0	0	0	0	0	0	0	0	0	0	0	0	0
2	2	0	20	1	0	1	0	1			2	1	1	0	0	0	0	0	0	0	0	0	0	1	0	0	0	0	0	0	0
2	1	0	24	1	0	7	0	1	0	0	2	1	1	0	0	0	0	0	0	0	0	1	0	0	0	0	0	0	0	0	0
2	1	1	8	0	0	0	0	1	0	0	2	1	0	1	0	0	1	0	1	1	0	0	0	0	0	0	0	0	0	0	0
0	0	0	55	1	0	7	1	1	0	0	2	1	1	1	1	0	0	0	0	1	0	1	1	0	0	0	0	0	0	0	0
2	2	0	6	1	0	1	0	1	0	0	2	1	0	1	1	0	1	0	0	1	0	0	0	0	0	0	0	0	0	0	0
2	0	1	31	1	0	6	0	1	0	0	2	1	0	1	1	0	0	1	0	1	0	0	0	0	0	0	0	0	0	0	0
0	1	0	24	0	0	0	1	1	0	0	2	1	0	1	0	0	1	0	0	1	0	0	0	0	0	0	0	0	0	0	0
2	2	1	173	0	0	0	0	1			2	1	0	0	0	0	1	0	0	0	0	0	0	0	0	0	0	0	0	0	0
2	0	0	214	0	0	0	0	1	0	0	2	1	0	1	1	1	1	0	0	1	1	0	0	0	1	0	0	0	0	0	0
2	2	1	28	1	0	3	0	1			2	1	1	0	1	0	0	0	0	0	0	1	1	0	0	0	0	0	0	0	0
0	0	0	8	1	0	0	1	1	0	0	1	1	0	1	1	0	1	0	1	1	0	0	0	0	0	0	0	0	1	0	0
0	1	0	59	1	0	0	1	1			1	0	0	1	1	1	1	0	0	0	0	0	0	0	0	0	0	0	0	0	0
2	2	1	10	0	0	1	0	1			1	1	0	1	0	0	0	0	1	1	0	0	0	0	0	0	0	0	0	0	0
2	2	1	4	0	0	1	0	1			2	1	1	0	0	0	0	0	0	0	0	0	0	1	0	0	0	0	0	0	0
2	1	1	53	1	0	1	0	1	0	0	2	1	1	0	1	0	0	0	0	0	0	1	0	1	0	0	0	0	0	0	0
2	2	1	33	1	0	1	0	1			1	1	1	0	1	0	0	0	0	0	0	0	1	1	0	0	0	0	0	0	0
2	2	0	14	0	0	1	0	1	0	0	2	1	0	1	0	0	0	0	0	1	0	0	0	0	0	0	0	0	0	0	0
2	1	0	25	1	0	1	0	1	0	0	2	1	0	1	0	0	0	0	1	0	0	0	0	0	0	0	0	0	0	0	0
2	2	1	9	1	0	1	0	1			2	1	0	0	1	0	0	0	0	0	0	0	0	0	0	0	0	0	0	0	0
2	0	0	13	0	0	1	0	1	0	0	1	1	0	1	0	0	0	0	0	1	0	0	0	0	0	0	0	0	0	0	0
2	1	1	67	1	0	3	0	1			2	1	1	0	0	0	0	0	0	0	0	1	0	0	0	0	0	0	0	0	0
3	2	0	204	1	0	3	0	0			2	0	1	0	1	0	0	0	0	0	0	0	1	0	0	0	0	0	0	0	0
3	2	1	25	1	0	4	0	0			2	0	0	0	1	0	0	1	0	0	0	0	0	0	0	0	0	0	0	1	0
2	2	0	12	1	0	0	0	1			2	1	0	0	1	0	1	0	0	0	0	0	0	0	0	0	0	0	0	0	0
3	2	1	2	1	0	1	0	0			2	0	1	0	0	0	0	0	0	0	0	0	0	1	0	0	0	0	0	0	0
3	2	0	162	1	0	4	0	0			2	0	1	0	1	0	0	1	0	0	0	1	0	0	0	0	0	0	0	0	0
2	1	0	21	1	0	7	0	1	0	0	2	1	0	1	1	0	0	0	0	1	0	0	0	0	0	0	0	0	0	0	0
2	2	0	102	0	0	1	0	1			2	1	0	1	1	0	0	0	0	1	0	0	0	0	0	0	0	0	0	1	0
2	2	1	27	0	0	1	0	1			2	1	1	0	0	0	0	0	0	0	0	0	0	1	0	0	0	0	0	0	0
0	1	1	9	0	0	1	1	1			2	1	0	1	0	0	1	0	0	1	0	0	0	0	0	0	0	0	0	0	0
3	1	1	17	1	0	5	0	0			2	0	0	0	1	0	0	0	0	0	0	0	0	0	0	0	0	0	0	0	0
2	2	1	41	0	0	1	0	1	0	0	2	1	0	1	0	0	0	0	0	1	0	0	0	0	0	0	0	0	0	0	0
2	1	1	13	0	0	1	0	1			2	1	1	1	1	0	0	0	0	1	0	1	0	1	0	0	0	0	0	0	0
3	1	0	24	1	0	5	0	0			2	0	1	1	0	0	0	0	0	0	0	1	0	0	0	0	0	0	0	0	0
1	0	1	57	0	0	5	1	0			2	0	0	0	1	0	0	0	0	0	0	0	0	0	0	0	0	0	0	0	0
2	2	0	150	0	0	3	0	1			2	1	1	1	1	0	0	0	0	1	0	1	1	0	0	0	0	0	0	0	0
2	1	0	171	1	0	3	0	1			2	1	1	0	0	0	0	0	0	0	0	1	0	0	0	0	0	0	0	0	0
2	2	1	114	0	0	6	0	1			2	1	0	1	1	0	0	0	0	1	0	0	0	0	0	0	0	0	0	0	0
0	1	1	120	1	0	6	1	1			2	1	0	0	1	0	0	0	0	0	0	0	1	0	0	1	0	0	0	0	0
0	2	1	99	1	0	1	1	1	0	0	2	1	0	1	1	0	0	0	0	1	0	0	0	0	0	0	0	0	0	0	0
2	1	0	207	0	0	0	0	1	0	0	2	1	0	1	0	0	0	0	0	0	0	0	0	0	0	0	0	0	0	0	0
2	1	1	4	0	0	6	0	1	0	0	2	1	0	1	1	1	0	0	1	1	0	0	0	0	0	0	0	0	0	0	0
2	0	1	43	1	0	1	0	1	0	0	2	1	0	1	0	0	0	0	1	1	0	0	0	0	0	0	0	0	0	0	0
2	2	1	36	0	0	0	0	1			2	1	0	1	1	0	0	0	0	1	0	0	0	0	0	0	0	0	0	0	0
3	1	0	3	1	0	1	0	0			2	0	1	0	0	0	0	0	0	0	0	0	0	1	0	0	0	0	0	0	0
2	2	0	126	0	0	1	0	1			2	1	0	1	1	0	1	0	1	1	0	0	0	0	0	0	0	0	0	0	0
2	1	0	26	1	0	1	0	1	0	0	2	1	0	1	1	1	1	0	0	1	0	0	0	0	0	0	0	0	0	0	0
3	1	1	91	1	0	6	0	0			1	0	0	0	0	0	0	0	0	0	0	0	0	0	0	0	0	0	0	0	0
2	2	1	197	1	0	1	0	1			1	1	0	1	0	0	0	0	0	1	0	0	0	0	0	0	0	0	0	0	0
2	2	1	37	0	0	3	0	1			2	1	1	0	0	0	0	0	0	0	0	1	0	0	0	0	0	0	0	0	0
0	0	1	63	0	0	0	1	1	0	0	2	1	0	1	1	0	1	0	1	1	0	0	1	0	0	1	0	0	0	1	0
2	1	0	11	0	0	3	0	1	0	0	2	1	1	0	1	0	0	0	0	0	0	1	0	0	0	0	0	0	0	0	0
0	0	1	6	1	0	1	1	1	0	0	2	1	0	1	1	0	0	0	1	1	0	0	0	0	0	0	0	0	1	0	0
2	2	1	18	0	0	1	0	1	0	0	1	1	0	1	0	0	0	0	0	1	0	0	0	0	0	0	0	0	0	0	0
2	1	1	23	1	0	1	0	1	0	0	2	1	1	1	0	0	0	0	1	1	0	0	0	1	0	0	0	0	0	0	0
2	2	0	16	1	0	1	0	1			2	1	0	1	1	0	0	0	0	1	0	0	0	0	0	0	0	0	0	0	0
0	1	1	43	0	0	1	1	1	0	0	1	1	0	1	1	0	0	0	0	1	0	0	0	0	0	0	0	0	0	0	0
2	1	0	164	1	0	3	0	1	0	0	2	1	0	0	1	0	0	0	0	0	0	0	1	0	0	0	0	0	0	0	0
0	0	0	69	0	0	1	1	1	0	0	1	1	0	1	0	0	0	0	1	1	0	0	0	0	0	0	0	0	0	0	0
2	2	1	4	1	0	1	0	1			2	1	1	0	0	0	0	0	0	0	0	0	0	0	0	0	0	0	0	0	0
2	1	1	25	0	0	1	0	1	0	0	2	1	0	1	0	0	0	0	0	1	0	0	0	0	0	0	0	0	0	0	0
2	1	0	9	0	0	1	0	1	0	0	2	1	0	1	0	0	0	0	0	1	0	0	0	0	0	0	0	0	0	0	0
2	2	0	12	1	0	1	0	1	0	0	2	1	0	1	0	0	0	0	0	1	0	0	0	0	0	0	0	0	0	0	0
2	2	1	12	1	0	1	0	1			2	1	0	0	0	0	0	0	0	0	0	0	0	0	0	0	0	0	0	0	0
3	2	0	18	1	0	0	0	0			2	0	0	1	1	0	0	0	0	1	0	0	0	0	0	0	0	0	0	0	0
0	0	0	142	1	0	0	1	1			2	1	0	1	0	0	1	0	0	0	0	0	0	0	0	0	0	0	0	0	0
3	2	0	8	1	0	1	0	0			2	0	1	0	0	0	0	0	0	0	0	1	0	1	0	0	0	0	0	0	0
2	2	1	95	0	0	1	0	1			2	1	0	1	1	0	0	0	0	1	0	0	0	0	0	0	0	0	0	0	0
3	1	1	80	0	0	1	0	0	0	0	2	0	1	1	1	0	0	0	0	1	0	0	1	0	0	0	0	0	0	0	0
2	2	1	4	1	0	1	0	1			2	1	0	1	0	0	0	0	0	1	0	0	0	0	0	0	0	0	0	0	0
2	2	0	6	0	0	1	0	1	0	0	1	1	0	1	1	0	1	0	0	1	0	0	0	0	0	0	0	0	0	0	0
2	1	0	8	1	0	1	0	1	0	0	2	1	0	1	1	1	1	0	1	1	0	0	0	0	0	0	0	0	0	0	0
1	1	1	207	1	0	6	1	0	0	0	1	0	0	1	1	0	0	0	0	1	0	0	0	0	0	0	1	0	0	0	0
2	1	1	162	1	0	1	0	1			3	1	1	1	1	0	0	0	0	1	0	0	1	1	1	0	0	0	0	1	0
2	1	0	41	1	0	1	0	1	0	0	2	1	0	1	0	0	0	0	1	1	0	0	0	0	0	0	0	0	0	0	0
2	2	1	12	0	0	1	0	1	0	0	2	1	0	1	0	0	0	0	0	1	0	0	0	0	0	0	0	0	0	0	0
2	2	1	6	1	0	1	0	1			1	1	1	1	1	0	0	0	0	0	0	0	0	1	0	0	0	0	1	0	0
3	2	0	2	1	0	4	0	0			1	0	0	0	1	0	0	0	0	0	0	0	0	0	0	0	0	0	0	0	0
2	1	1	130	0	0	0	0	1	0	0	2	1	0	1	0	0	1	0	0	1	0	0	0	0	0	0	0	0	0	0	0
2	1	0	20	0	0	0	0	1			2	1	0	1	0	0	0	0	0	1	0	0	0	0	0	0	0	0	0	0	0
2	2	1	10	1	0	1	0	1	0	0	2	1	0	1	1	0	1	0	1	0	0	0	0	0	0	0	0	0	1	0	0
2	2	1	3	0	0	1	0	1			2	1	0	1	0	0	0	0	0	1	0	0	0	0	0	0	0	0	0	0	0
2	2	1	15	0	0	1	0	1			2	1	0	1	0	0	0	0	0	1	0	0	0	0	0	0	0	0	0	0	0
2	1	1	1	0	0	6	0	1	0	0	2	1	0	1	0	0	0	0	0	1	0	0	0	0	0	0	0	0	0	0	0
2	1	1	1	0	0	1	0	1	0	0	2	1	0	0	0	0	0	0	0	0	0	0	0	0	0	0	0	0	0	0	0
2	0	0	10	0	0	1	0	1	0	0	2	1	1	1	0	0	0	0	0	1	0	1	0	0	0	0	0	0	0	0	0
0	0	1	10	0	0	1	1	1			1	0	1	1	0	0	1	0	0	1	0	0	0	0	0	0	0	0	0	0	0
0	0	1	158	0	0	1	1	1	0	1	2	1	1	1	0	0	1	0	0	1	0	0	0	1	0	0	0	0	0	0	0
2	1	0	36	0	0	1	0	1	0	0	2	1	1	1	1	0	0	0	0	1	0	1	1	0	0	0	0	0	0	0	0
2	2	0	31	0	0	3	0	1			1	1	0	1	1	0	0	0	0	1	0	0	0	0	0	0	0	0	0	0	0
2	2	0	3	1	0	1	0	1			1	1	0	1	0	0	1	0	1	0	1	0	0	0	0	0	0	0	0	0	0
3	2	1	51	1	0	3	0	0			2	0	1	1	1	0	0	0	0	1	0	1	1	0	0	0	0	0	0	0	0
0	1	1	116	0	0	0	1	1	0	0	2	1	1	1	1	0	1	0	0	1	0	0	1	1	1	0	0	0	0	1	0
2	1	1	191	0	0	1	0	1	0	0	2	1	0	1	0	0	0	0	0	1	0	0	0	0	0	0	0	0	0	0	0
2	2	1	53	0	0	1	0	1	0	0	1	1	1	1	1	0	0	0	0	1	0	1	0	0	0	0	0	0	0	0	0
2	1	1	16	0	0	1	0	1	0	0	2	1	0	1	0	0	1	0	1	1	0	0	0	0	0	0	0	0	0	0	0
2	2	1	50	0	0	0	0	1	0	0	2	1	0	1	0	0	0	0	0	1	0	0	0	0	0	0	0	0	0	0	0
0	2	1	15	1	0	3	1	1			2	1	1	0	0	0	0	0	0	0	0	1	0	0	0	0	0	0	0	0	0
2	0	1	15	0	0	1	0	1	0	0	2	1	1	1	0	0	0	0	0	1	0	0	0	0	0	0	0	0	0	0	0
2	2	0	63	0	0	0	0	1			2	1	0	1	0	0	0	0	0	1	0	0	0	0	0	0	0	0	0	0	0
3	2	0	36	0	0	7	0	0			1	0	0	0	1	0	0	0	0	0	0	0	0	0	0	0	0	0	0	0	0
3	2	1	132	1	0	6	0	0			3	0	1	0	1	0	0	0	0	0	0	1	0	0	0	0	0	0	0	0	0
0	0	0	155	1	1	2	1	1	0	0	2	1	0	1	0	0	0	0	1	1	0	0	0	0	0	0	0	0	0	0	0
2	1	1	37	1	0	1	0	1	0	0	2	1	0	1	0	0	1	0	1	1	0	0	0	0	0	0	0	0	0	0	0
2	2	1	11	0	0	1	0	1			2	1	0	1	1	1	1	0	1	1	0	0	0	0	0	0	0	0	0	0	0
2	2	0	66	1	0	1	0	1	0	0	2	1	0	0	1	0	0	0	0	0	0	0	0	0	0	0	0	0	0	0	0
2	2	1	10	0	0	1	0	1	0	0	1	1	0	1	0	0	0	0	1	1	0	0	0	0	0	0	0	0	0	0	0
2	2	1	115	1	0	1	0	1			2	1	0	1	1	0	0	0	0	1	0	0	0	0	0	0	0	0	0	1	0
0	0	0	13	0	0	1	1	1	0	0	2	1	0	1	1	0	0	0	0	1	0	0	0	0	0	0	0	0	0	0	0
2	2	0	7	0	0	1	0	1	0	0	2	1	0	1	0	0	0	0	0	1	0	0	0	0	0	0	0	0	0	0	0
3	2	0	31	1	0	4	0	0			1	0	0	0	1	0	0	1	0	0	0	0	0	0	0	0	0	0	0	0	0
2	2	1	41	1	0	1	0	1	0	0	2	1	1	1	0	0	0	0	0	1	0	0	0	1	0	0	0	0	0	0	0
2	2	1	13	0	0	1	0	1	0	0	2	1	0	1	0	0	0	0	0	1	0	0	0	0	0	0	0	0	0	0	0
3	2	1	142	1	0	6	0	0			1	0	0	0	1	0	0	1	0	0	0	0	0	0	0	0	0	0	0	0	0
2	1	0	19	1	0	1	0	1	0	0	2	1	1	1	0	0	1	0	0	1	0	1	0	0	0	0	0	0	0	0	0
2	1	0	27	0	0	6	0	1			2	1	0	0	1	0	0	0	0	0	0	0	0	0	0	0	0	0	0	0	0
2	2	0	32	1	0	1	0	1	0	0	2	1	1	0	1	0	0	0	0	0	0	1	0	1	0	0	0	0	0	0	0
2	2	1	1	0	0	6	0	1	0	0	2	1	0	1	1	0	0	0	0	1	0	0	0	0	0	0	0	0	0	0	0
2	1	0	211	0	0	3	0	1	0	0	2	1	1	1	1	0	0	0	0	1	0	1	1	1	0	0	0	0	0	0	0
0	0	1	10	0	0	1	1	1	0	0	1	1	0	1	1	0	1	0	1	1	0	0	0	0	0	0	0	0	0	0	0
2	2	0	51	0	0	1	0	1			2	1	1	1	1	0	0	0	0	1	0	0	0	0	0	0	0	0	0	0	0
2	0	1	76	0	0	0	0	1	0	0	1	1	0	1	0	0	0	0	0	1	0	0	0	0	0	0	0	0	0	0	0
2	1	0	206	0	0	0	0	1	0	0	1	1	0	1	0	0	0	0	1	1	0	0	0	0	0	0	0	0	0	0	0
2	1	0	20	0	0	1	0	1	0	0	2	1	0	1	0	0	1	0	0	1	0	0	0	0	0	0	0	0	0	0	0
2	1	0	8	1	0	1	0	1	0	0	2	1	1	1	1	0	0	0	1	1	0	0	0	0	0	0	0	0	0	0	0
2	1	0	171	1	0	1	0	1	0	0	2	1	1	1	0	0	0	0	0	1	0	1	0	0	0	0	0	0	0	0	0
2	1	0	139	0	0	0	0	1	0	0	2	1	0	1	0	0	0	0	0	1	0	0	0	0	0	0	0	0	0	0	0
0	1	1	81	0	0	1	1	1	0	0	2	1	0	1	0	0	1	0	1	1	0	0	0	0	0	0	0	0	0	0	0
2	2	1	14	0	0	0	0	1	0	0	2	1	0	1	0	0	1	0	1	1	0	0	0	0	0	0	0	0	0	0	0
2	2	1	4	1	0	7	0	1			2	1	0	0	1	0	0	0	0	0	0	0	0	0	0	0	0	0	0	0	0
0	2	1	208	0	0	1	1	1	0	0	1	1	0	1	0	0	0	0	0	1	0	0	0	0	0	0	0	0	0	0	0
0	1	0	200	0	0	1	1	1			2	1	1	1	0	0	0	0	0	1	0	1	0	0	0	0	0	0	0	0	0
2	2	0	51	0	0	6	0	1			1	1	0	0	0	0	0	0	0	0	0	0	0	0	0	0	0	0	0	0	0
2	2	0	81	1	0	7	0	1			2	1	1	0	1	0	0	0	0	0	0	1	0	0	0	0	0	0	0	0	0
3	2	0	129	1	0	7	0	0			2	0	0	0	1	0	0	0	0	0	0	0	0	0	0	0	0	0	0	0	0
2	2	1	79	1	0	1	0	1			2	1	0	1	1	0	0	0	0	1	0	0	0	0	0	0	0	0	0	0	0
2	0	1	7	0	0	1	0	1	0	0	1	1	0	1	0	0	1	0	0	1	0	0	0	0	0	0	0	0	0	0	0
2	2	0	20	0	0	1	0	1	0	0	2	1	0	1	1	0	0	0	0	1	0	0	0	0	0	0	0	0	0	0	0
2	2	1	25	1	0	1	0	1			2	1	1	1	0	0	0	0	0	1	0	1	0	0	0	0	0	0	0	0	0
2	2	0	8	1	0	1	0	1			2	1	1	0	0	0	0	0	0	0	0	0	0	1	0	0	0	0	0	0	0
2	1	1	114	0	0	3	0	1			2	1	0	0	1	0	0	0	0	0	0	0	0	0	0	0	0	0	0	0	0
2	1	0	10	1	0	1	0	1	0	0	2	1	0	1	1	0	0	0	0	1	0	0	0	0	0	0	0	0	1	0	0
2	2	1	7	1	0	1	0	1	0	0	2	1	0	0	0	0	1	0	0	0	0	0	0	0	0	0	0	0	0	0	0
1	2	1	11	1	0	1	1	0	0	0	2	0	1	0	0	0	0	0	0	0	0	0	0	1	0	0	0	0	0	0	0
2	2	1	6	1	0	1	0	1			2	1	1	0	1	0	0	1	0	0	0	0	0	0	0	0	0	0	0	0	0
2	2	1	208	1	0	0	0	1	0	0	1	1	0	1	0	0	0	0	0	1	0	0	0	0	0	0	0	0	0	0	0
2	2	1	77	0	0	1	0	1			2	1	1	0	1	0	0	0	0	0	0	0	1	1	0	0	0	0	0	0	0
2	1	1	174	0	0	1	0	1	0	0	2	1	0	1	1	0	0	0	1	1	0	0	0	0	0	0	0	0	0	0	0
2	2	0	36	1	0	1	0	1	0	0	2	1	0	0	1	0	0	0	0	0	0	0	0	0	0	0	0	0	0	0	0
2	1	0	20	0	0	1	0	1			1	1	0	0	1	0	0	0	0	0	0	0	0	0	0	0	0	0	0	0	0
3	1	0	188	0	0	6	0	0			1	0	0	0	1	0	0	0	0	0	0	0	0	0	0	0	0	0	0	0	0
2	1	0	7	1	0	1	0	1			2	1	0	0	0	0	0	0	0	0	0	0	0	0	0	0	0	0	0	0	0
2	1	0	9	0	0	3	0	1	0	0	2	1	1	0	0	0	0	0	0	0	0	1	0	0	0	0	0	0	0	0	0
2	1	1	206	1	0	1	0	1	0	0	2	1	0	1	1	0	0	0	0	1	0	0	1	0	0	0	0	0	0	0	0
2	1	0	14	0	0	1	0	1	0	0	2	1	0	1	0	0	0	0	0	1	0	0	0	0	0	0	0	0	0	0	0
2	0	1	15	0	0	1	0	1			2	1	0	1	0	0	0	0	0	1	0	0	0	0	0	0	0	0	0	0	0
2	1	1	21	1	0	1	0	1	0	0	2	1	1	0	1	1	0	0	0	0	0	1	0	1	0	0	0	0	0	0	0
2	2	0	42	0	0	1	0	1			2	1	0	1	0	0	0	0	0	1	0	0	0	0	0	0	0	0	0	0	0
2	1	1	8	0	0	1	0	1	0	0	2	1	1	1	1	0	0	0	0	1	0	0	0	0	0	0	0	0	0	0	0
2	2	1	55	0	0	1	0	1	0	0	2	1	0	1	0	0	0	0	0	1	0	0	0	0	0	0	0	0	0	0	0
3	2	1	34	1	0	5	0	0			2	0	0	0	1	0	0	0	0	0	0	0	0	0	0	0	0	0	0	0	0
3	1	1	9	1	0	4	0	0			1	0	0	0	1	0	0	1	0	0	0	0	0	0	0	0	0	0	0	0	0
2	2	1	28	1	0	1	0	1			2	1	1	0	1	0	0	0	0	0	0	0	1	1	0	0	0	0	0	0	0
2	1	1	104	1	0	1	0	1	0	0	2	1	1	1	1	0	0	0	0	1	0	0	0	0	0	1	0	0	0	0	0
2	2	1	208	0	0	1	0	1	0	0	2	1	0	1	1	1	0	0	0	1	0	0	0	0	0	0	0	0	0	0	0
0	1	0	18	1	0	1	1	1	0	0	2	1	0	1	1	1	0	0	0	1	0	0	0	0	0	0	0	0	0	0	0
2	2	1	9	1	0	1	0	1			2	1	0	1	1	1	0	0	1	0	0	0	0	0	0	0	0	0	0	0	0
2	1	0	186	0	0	1	0	1			2	1	0	1	1	0	0	0	0	0	0	0	0	0	0	0	0	0	0	1	0
2	1	0	24	0	0	1	0	1			2	1	0	1	1	0	0	0	0	1	0	0	0	0	0	0	0	0	0	0	0
0	1	1	11	0	0	1	1	1	0	0	2	1	0	1	1	0	0	0	0	1	0	0	0	0	0	0	0	0	0	0	0
3	2	0	159	0	0	6	0	0			2	0	0	0	1	0	0	0	0	0	0	0	0	0	0	0	0	0	0	0	0
0	0	1	69	0	0	3	1	1	0	0	2	1	1	0	1	0	0	0	0	0	0	0	1	0	0	0	0	0	0	0	0
2	1	0	22	1	0	1	0	1	0	0	2	1	0	1	0	0	0	0	0	1	0	0	0	0	0	0	0	0	0	0	0
2	1	1	13	0	0	1	0	1	0	0	2	1	1	0	0	0	0	0	0	0	0	0	0	1	0	0	0	0	0	0	0
2	2	1	208	1	0	1	0	1			2	1	0	1	1	0	0	0	0	1	0	0	0	0	0	0	0	0	0	1	0
3	2	1	145	1	0	5	0	0			2	0	0	0	1	0	0	0	0	0	0	0	0	0	0	1	0	0	0	1	0
2	2	0	122	0	0	3	0	1			1	1	1	0	1	0	0	0	0	0	0	1	0	1	0	0	0	0	0	0	0
3	2	0	182	0	0	6	0	0			1	0	0	0	0	0	0	0	0	0	0	0	0	0	0	0	0	0	0	0	0
2	1	0	213	0	0	1	0	1	0	0	2	1	1	0	1	0	0	0	0	0	0	1	1	1	0	0	0	0	0	0	0
2	1	0	180	0	0	3	0	1			2	1	0	0	1	0	0	0	0	0	0	0	1	0	0	0	0	0	0	0	0
2	2	0	19	0	0	1	0	1			2	1	0	1	1	0	0	0	0	1	0	0	0	0	0	0	0	0	0	0	0
0	2	0	14	0	0	1	1	1			2	1	0	1	0	0	0	0	0	1	0	0	0	0	0	0	0	0	0	0	0
2	1	0	166	0	0	6	0	1			2	1	0	0	1	0	0	0	0	0	0	0	0	0	0	0	0	0	0	0	0
2	1	1	17	0	0	1	0	1	0	0	2	1	0	1	1	0	0	0	0	1	0	0	1	0	0	0	0	0	0	0	0
2	2	0	67	0	0	0	0	1			2	1	0	1	1	0	0	0	0	1	0	0	1	0	0	0	0	0	0	0	0
3	2	1	2	1	0	4	0	0			2	0	0	0	1	0	0	1	0	0	0	0	0	0	0	0	0	0	0	0	0
2	1	1	9	1	0	1	0	1	0	0	2	1	1	1	1	1	0	0	0	1	0	1	0	1	0	0	0	0	0	0	0
2	2	0	23	0	0	1	0	1			2	1	0	0	1	0	0	0	0	0	0	0	0	0	0	0	0	0	0	0	0
2	2	0	215	1	0	7	0	1			2	1	0	1	1	0	0	0	0	1	0	0	0	0	0	0	0	0	0	0	0
3	2	0	186	1	0	5	0	0			2	0	0	0	1	0	0	0	0	0	0	0	1	0	0	0	0	0	0	1	0
2	2	1	10	0	0	1	0	1			2	1	0	1	0	0	0	0	0	1	0	0	0	0	0	0	0	0	0	0	0
2	2	1	9	0	0	1	0	1			2	1	0	1	0	0	1	0	0	1	0	0	0	0	0	0	0	0	0	0	0
3	1	1	176	1	0	1	0	0			2	0	1	0	1	0	0	0	0	0	0	1	0	1	0	1	0	0	0	0	0
0	2	0	19	1	0	1	1	1	0	0	2	1	0	1	1	0	1	0	1	1	0	0	0	0	0	0	0	0	0	0	0
3	1	0	202	1	0	4	0	0			2	0	0	0	1	0	0	0	0	0	0	0	0	0	1	0	0	0	0	0	0
3	1	0	194	1	0	4	0	0			2	0	0	0	1	0	0	0	0	0	0	0	0	0	0	1	0	0	0	1	0
2	1	0	117	1	0	0	0	1	0	0	2	1	1	1	0	0	1	0	0	1	1	1	0	0	0	0	0	0	0	0	0
2	2	1	74	0	0	1	0	1	0	0	2	1	0	1	1	0	0	0	0	1	0	0	0	0	0	0	0	0	0	0	0
2	2	0	87	0	0	3	0	1			1	1	1	1	1	0	0	0	0	1	0	0	1	1	0	0	0	0	0	0	0
3	1	1	146	1	0	6	0	0			2	0	1	0	1	0	0	0	0	0	0	0	1	1	0	1	0	1	0	1	0
2	1	1	23	1	0	0	0	1	0	0	2	1	0	1	1	1	1	0	0	1	0	0	0	0	0	0	0	0	0	0	0
2	2	0	175	0	0	3	0	1			2	1	0	0	1	0	0	0	0	0	0	0	1	0	0	1	0	1	0	0	0
2	2	0	42	0	0	1	0	1	0	0	2	1	0	1	1	0	0	0	0	1	0	0	0	0	0	0	0	0	0	0	0
2	1	1	2	1	0	1	0	1	0	0	2	1	1	1	0	0	1	0	0	0	0	0	0	0	0	0	0	0	0	0	0
2	2	1	13	1	0	1	0	1	0	0	2	1	0	0	1	0	0	0	0	0	0	0	0	0	0	0	0	0	0	0	0
2	2	0	8	0	0	1	0	1	0	0	2	1	1	0	1	0	0	0	0	0	0	0	0	0	0	0	0	0	0	0	0
2	0	0	11	0	0	0	0	1			2	1	0	1	0	0	1	0	0	1	0	0	0	0	0	0	0	0	0	0	0
2	1	1	8	0	0	6	0	1	0	0	2	1	0	1	1	0	0	0	0	1	0	0	0	0	0	0	0	0	0	0	0
2	1	0	18	0	0	1	0	1	0	0	2	1	0	1	0	0	1	0	1	1	0	0	0	0	0	0	0	0	0	0	0
2	1	1	22	1	0	1	0	1	0	0	2	1	1	1	0	0	1	0	1	1	0	1	0	0	0	0	0	0	0	0	0
2	1	0	6	1	0	1	0	1	0	0	2	1	1	1	0	0	0	0	0	1	0	1	0	1	0	0	0	0	0	0	0
2	2	1	23	1	0	6	0	1			1	1	0	1	1	0	0	0	0	1	0	0	0	0	0	0	0	0	0	0	0
3	2	0	40	1	0	5	0	0			1	0	1	0	1	0	0	0	0	0	0	1	0	0	0	0	0	0	0	0	0
2	1	1	37	0	0	1	0	1	0	0	2	1	0	1	0	0	0	0	0	1	0	0	0	0	0	0	0	0	0	0	0
2	0	0	149	0	0	1	0	1	0	0	2	1	0	1	1	0	0	0	0	1	0	0	0	0	0	0	0	0	0	1	0
2	2	0	35	1	0	7	0	1			2	1	0	0	1	0	0	0	0	0	0	0	1	0	0	0	0	0	0	0	0
2	1	1	2	0	0	0	0	1	0	0	2	1	0	1	0	0	1	0	0	1	0	0	0	0	0	0	0	0	0	0	0
2	1	0	10	0	0	1	0	1	0	0	2	1	1	1	1	0	0	0	0	1	0	0	0	0	0	0	0	0	1	0	0
2	0	0	7	1	0	1	0	1	0	0	2	1	0	1	1	0	1	0	0	1	0	0	0	0	0	0	0	0	0	0	0
2	2	1	8	1	0	1	0	1			2	1	0	1	1	0	0	0	0	1	0	0	0	0	0	0	0	0	0	0	0
2	2	1	15	1	0	1	0	1			2	1	1	1	1	0	0	1	0	1	0	1	0	0	0	0	0	0	0	0	0
2	1	0	174	1	0	1	0	1	0	0	1	1	0	1	1	0	0	0	0	0	0	0	0	0	0	0	0	0	0	1	0
2	2	1	58	0	0	0	0	1			2	1	0	1	0	0	0	0	0	1	0	0	0	0	0	0	0	0	0	0	0
3	2	1	166	1	0	3	0	0			2	0	0	0	1	0	0	0	0	0	0	0	1	0	0	0	0	0	0	0	0
0	1	0	133	0	0	7	1	1	0	0	2	1	0	0	1	0	0	0	0	0	0	0	1	0	0	0	0	0	0	0	0
3	2	1	29	1	0	5	0	0			1	0	0	0	1	0	0	0	0	0	0	0	0	0	0	0	0	0	0	0	0
2	1	1	44	1	0	3	0	1			2	1	1	1	0	0	0	0	0	1	0	1	0	0	0	0	0	0	0	0	0
2	1	1	64	1	0	3	0	1			3	1	1	0	1	0	0	0	0	0	0	1	0	0	0	0	0	0	0	0	0
2	2	1	23	0	0	1	0	1	0	0	2	1	0	0	1	0	0	0	0	0	0	0	0	0	0	0	0	0	0	0	0
2	1	1	150	0	0	3	0	1			2	1	0	0	1	0	0	0	0	0	0	0	1	0	0	0	0	0	0	0	0
3	2	1	142	0	0	3	0	0			2	0	0	0	1	0	0	0	0	0	0	0	1	0	0	0	0	0	0	0	0
0	1	1	57	0	0	1	1	1			2	1	1	1	0	0	0	0	1	1	0	0	0	0	0	0	0	0	0	0	0
3	1	0	180	1	0	6	0	0			3	0	1	0	1	0	0	0	0	0	0	1	0	0	0	1	0	0	0	0	0
2	2	0	117	1	0	3	0	1			2	1	0	0	1	0	0	0	0	0	0	0	1	0	0	0	0	0	0	0	0
2	1	1	136	1	0	6	0	1			2	1	1	0	1	0	0	0	0	0	0	1	0	0	0	0	0	0	0	1	0
0	0	1	74	0	0	0	1	1	1	0	1	1	0	1	0	0	1	0	0	1	0	0	0	0	0	0	0	0	0	0	0
2	2	1	28	1	0	1	0	1			2	1	1	1	0	0	0	0	0	1	0	1	0	0	0	0	0	0	0	0	0
3	2	0	43	1	0	3	0	0			2	0	1	0	0	0	0	0	0	0	0	1	0	0	0	0	0	0	0	0	0
2	2	1	17	0	0	1	0	1	0	0	2	1	0	1	0	0	0	0	0	1	0	0	0	0	0	0	0	0	0	0	0
2	2	1	41	0	0	1	0	1	0	0	2	1	0	1	1	1	0	0	0	1	0	0	0	0	0	0	0	0	0	0	0
3	1	0	4	1	0	3	0	0			2	0	1	0	0	0	0	0	0	0	0	1	0	1	0	0	0	0	0	0	0
2	2	0	7	0	0	1	0	1			2	1	0	1	0	0	1	0	1	0	0	0	0	0	0	0	0	0	0	0	0
2	1	1	201	0	0	1	0	1	0	0	2	1	0	1	0	0	1	0	1	1	0	0	0	0	0	0	0	0	0	0	0
2	2	0	17	1	0	0	0	1	0	0	2	1	0	1	0	0	0	0	0	1	0	0	0	0	0	0	0	0	0	0	0
2	2	0	151	1	0	1	0	1			2	1	1	1	1	0	0	0	0	1	0	0	1	1	0	0	0	0	0	0	0
2	2	0	9	0	0	1	0	1			2	1	1	1	1	0	0	0	0	1	0	0	0	0	0	0	0	0	0	0	0
2	2	1	22	0	0	1	0	1			2	1	1	0	1	0	0	0	0	0	0	0	0	0	0	0	0	0	0	0	0
0	0	1	34	1	0	1	1	1	0	0	2	1	0	1	1	0	1	0	0	1	0	0	0	0	0	0	0	0	0	0	0
2	2	1	185	0	0	3	0	1			1	1	0	0	1	0	0	0	0	0	0	0	1	0	0	0	0	0	0	0	0
3	2	1	173	1	0	3	0	0			2	0	1	0	1	0	0	0	0	0	0	0	0	1	0	0	0	0	0	0	0
0	1	0	24	1	0	1	1	1	0	0	2	1	0	1	0	0	1	0	1	1	0	0	0	0	0	0	0	0	0	0	0
2	2	1	7	0	0	1	0	1			2	1	0	1	0	0	0	0	0	1	0	0	0	0	0	0	0	0	0	0	0
3	2	1	165	0	0	6	0	0			2	0	0	1	0	0	0	0	1	0	0	0	0	0	0	0	0	0	0	0	0
2	2	1	15	0	0	6	0	1			2	1	0	0	1	1	0	0	0	0	0	0	0	0	0	0	0	0	0	0	0
2	1	0	104	1	0	6	0	1			2	1	1	1	1	1	0	0	1	1	0	1	0	0	0	1	0	0	0	0	0
2	2	1	177	0	0	1	0	1	0	0	1	1	1	1	1	0	0	0	0	1	0	1	0	1	0	0	0	0	0	1	0
2	2	0	9	0	0	1	0	1	0	0	2	1	1	1	0	0	0	0	0	1	0	1	0	0	0	0	0	0	0	0	0
3	2	1	118	0	0	6	0	0			1	0	0	0	0	0	0	0	0	0	0	0	0	0	0	0	0	0	0	0	0
0	1	0	34	1	0	1	1	1	0	0	2	1	0	1	0	0	1	0	1	1	0	0	0	0	0	0	0	0	0	0	0
2	1	1	13	1	0	0	0	1	0	0	2	1	1	1	1	0	1	0	1	1	1	1	0	0	0	0	0	0	0	0	0
2	1	1	7	0	0	1	0	1	0	0	2	1	1	1	0	0	0	0	0	1	0	0	0	1	0	0	0	0	0	0	0
2	2	0	32	0	0	1	0	1			2	1	0	1	0	0	0	0	0	1	0	0	0	0	0	0	0	0	0	0	0
0	1	1	49	1	0	1	1	1	0	0	2	1	0	1	0	0	0	0	0	1	0	0	0	0	0	0	0	0	0	0	0
2	2	1	29	0	0	0	0	1			2	1	0	1	0	0	0	0	0	1	0	0	0	0	0	0	0	0	0	0	0
0	1	0	15	1	0	4	1	1	0	0	2	1	0	0	1	0	0	1	0	0	0	0	0	0	0	0	0	0	0	0	0
2	2	1	0	1	0	6	0	1	0	0	2	1	1	1	0	0	0	0	0	1	0	0	0	1	0	0	0	0	0	0	0
2	1	1	9	1	0	1	0	1			2	1	1	0	0	0	0	0	0	0	0	1	0	1	0	0	0	0	0	0	0
2	1	1	208	0	0	1	0	1			2	1	0	0	1	1	0	0	0	0	0	0	0	0	0	0	0	0	0	0	0
2	2	0	16	1	0	3	0	1			2	1	1	1	1	1	0	0	0	1	0	1	0	0	0	0	0	0	0	0	0
2	2	0	82	0	0	3	0	1			2	1	0	1	1	0	0	0	0	1	0	0	1	0	0	0	0	0	0	0	0
3	1	1	76	0	0	4	0	0			2	0	0	0	1	0	0	1	0	0	0	0	0	0	0	0	0	0	0	0	0
2	2	0	58	1	0	1	0	1	0	0	2	1	1	0	1	0	0	0	0	0	0	0	1	1	0	0	0	0	0	0	0
2	2	1	54	0	0	6	0	1			2	1	1	1	1	0	0	0	0	1	0	1	0	0	0	0	0	0	0	0	0
3	2	0	62	1	0	6	0	0			2	0	0	0	0	0	0	0	0	0	0	0	0	0	0	0	0	0	0	0	0
2	1	1	95	0	0	0	0	1			2	0	0	1	0	0	1	0	0	1	1	0	0	0	0	0	0	0	0	0	0
3	2	1	73	1	0	5	0	0			1	0	1	0	1	0	0	0	0	0	0	1	0	0	0	0	0	0	0	0	0
2	0	0	8	0	0	1	0	1	0	0	2	1	0	1	1	0	1	0	1	1	0	0	0	0	0	0	0	0	0	0	0
3	2	1	5	1	0	5	0	0			1	0	0	0	1	0	0	0	0	0	0	0	0	0	0	0	0	0	0	0	0
3	2	0	28	1	0	7	0	0			2	0	0	0	1	0	0	0	0	0	0	0	0	0	0	0	0	0	0	0	0
2	2	1	30	1	0	1	0	1	0	0	2	1	1	0	0	0	0	0	0	0	0	1	0	0	0	0	0	0	0	0	0
0	1	0	18	1	0	0	1	1	0	0	2	1	1	1	0	0	1	0	0	1	0	0	0	0	0	0	0	0	0	0	0
2	1	1	15	1	0	1	0	1	0	0	2	1	0	1	0	0	0	0	0	1	0	0	0	0	0	0	0	0	0	0	0
0	1	0	25	0	0	1	1	1	0	0	2	1	0	1	0	0	1	0	0	1	0	0	0	0	0	0	0	0	0	0	0
2	2	1	64	1	0	6	0	1			2	1	0	0	1	0	0	0	0	0	0	0	0	0	0	0	0	0	0	0	0
2	1	0	12	1	0	1	0	1	0	0	2	1	1	1	0	0	0	0	0	1	0	0	0	1	0	0	0	0	0	0	0
3	2	1	59	0	0	1	0	0			2	0	1	1	1	0	0	0	1	1	0	0	1	1	0	0	0	0	0	0	0
2	1	1	110	0	0	1	0	1	0	0	2	1	0	1	0	0	0	0	0	1	0	0	0	0	0	0	0	0	0	0	0
2	1	0	139	0	0	0	0	1			2	1	0	1	1	0	0	0	1	1	0	0	0	0	0	0	0	0	0	1	0
0	2	1	38	1	0	1	1	1			2	1	1	0	0	0	0	0	0	0	0	1	0	0	0	0	0	0	0	0	0
2	2	1	9	0	0	1	0	1	0	0	2	1	1	1	0	0	0	0	0	1	0	0	0	0	0	0	0	0	0	0	0
2	2	0	180	1	0	4	0	1			2	1	0	0	1	0	0	0	0	0	0	0	0	0	0	0	0	0	0	1	0
3	2	1	34	1	0	5	0	0			1	0	0	0	1	0	0	0	0	0	0	0	0	0	0	0	0	0	0	0	0
2	2	0	11	0	0	0	0	1	0	0	2	1	0	1	0	0	0	0	0	1	0	0	0	0	0	0	0	0	0	0	0
2	1	1	37	1	0	1	0	1	0	0	2	1	1	1	0	0	1	0	0	1	0	1	0	1	0	0	0	0	0	0	0
0	2	1	11	1	0	1	1	1	0	0	2	1	0	1	1	1	0	0	0	1	0	0	0	0	0	0	0	0	0	0	0
3	2	1	7	0	0	3	0	0			2	0	1	0	1	0	0	0	0	0	0	1	0	0	0	0	0	0	0	0	0
2	2	1	11	1	0	1	0	1	0	0	2	1	0	0	1	0	0	0	0	0	0	0	0	0	0	0	0	0	0	0	0
2	2	1	193	0	0	3	0	1			1	1	1	1	1	0	0	0	0	1	0	1	1	0	0	0	0	0	0	0	0
2	2	1	24	0	0	1	0	1			2	1	0	1	0	0	0	0	0	1	0	0	0	0	0	0	0	0	0	0	0
2	2	1	37	0	0	7	0	1			2	1	0	1	1	0	0	0	0	1	0	0	0	0	0	0	0	0	0	0	0
3	2	0	212	1	0	1	0	0			2	0	1	0	1	0	0	0	0	0	0	0	1	1	0	0	0	0	0	0	0
2	1	1	9	1	0	1	0	1	0	0	2	1	0	1	1	0	0	0	0	1	0	0	0	0	0	0	0	0	0	0	0
2	1	0	204	0	0	0	0	1	0	0	2	1	0	1	1	0	0	0	0	1	0	0	0	0	0	0	0	0	0	0	0
3	1	0	4	1	0	3	0	0			2	0	1	0	1	0	0	0	0	0	0	0	0	0	0	0	0	0	0	0	0
2	2	1	42	0	0	1	0	1	0	0	2	1	0	1	1	0	0	0	0	0	0	0	0	0	0	0	0	0	0	0	0
3	1	0	3	1	0	4	0	0			2	0	0	0	1	0	0	1	0	0	0	0	0	0	0	0	0	0	0	0	0
3	2	1	188	1	0	4	0	0			2	0	0	0	1	0	0	1	0	0	0	0	0	0	0	0	0	0	0	1	0
2	0	0	188	0	0	6	0	1	0	0	2	1	0	1	1	0	0	0	1	1	0	0	0	0	1	0	0	0	0	0	0
3	2	0	6	1	0	3	0	0			2	0	1	0	0	0	0	0	0	0	0	1	0	0	0	0	0	0	0	0	0
2	2	1	124	0	0	3	0	1	0	0	2	1	0	0	1	0	0	0	0	0	0	0	1	0	0	0	0	0	0	0	0
3	1	0	101	1	0	3	0	0			2	0	1	1	1	0	0	0	0	1	0	0	1	0	0	0	0	0	0	0	0
1	1	1	82	0	0	6	1	0			2	0	0	0	0	0	0	0	0	0	0	0	0	0	0	0	0	0	0	0	0
3	2	1	119	1	0	6	0	0			2	0	0	0	1	0	0	0	0	0	0	0	0	0	0	1	0	0	0	1	0
2	2	1	36	1	0	1	0	1			2	1	1	1	0	0	0	0	0	1	0	1	0	1	0	0	0	0	0	0	0
0	0	0	11	0	0	0	1	1	0	0	2	1	0	1	0	0	1	0	1	1	0	0	0	0	0	0	0	0	0	0	0
1	2	1	93	1	0	6	1	0			1	0	0	0	0	0	0	0	0	0	0	0	0	0	0	0	0	0	0	0	0
2	1	1	15	0	0	0	0	1	0	0	2	0	1	0	1	1	1	0	0	0	0	1	0	0	0	0	0	0	0	0	0
2	1	0	9	0	0	1	0	1	0	0	2	1	1	1	1	1	0	0	0	1	0	0	0	0	0	0	0	0	0	0	0
2	0	0	27	0	0	0	0	1	0	0	2	1	0	1	0	0	1	0	1	0	0	0	0	0	0	0	0	0	0	0	0
3	2	0	141	1	0	6	0	0			1	0	0	0	1	0	0	0	0	0	0	0	0	0	0	0	0	0	0	1	0
2	2	0	119	1	0	1	0	1	0	0	2	1	1	1	1	0	0	0	0	1	0	1	1	0	0	0	0	0	0	0	0
2	1	1	12	1	0	1	0	1	0	0	2	1	1	1	1	0	0	1	0	1	0	0	0	0	0	0	0	0	0	0	0
2	2	1	23	1	0	1	0	1			2	1	1	0	0	0	0	0	0	0	0	1	0	1	0	0	0	0	0	0	0
2	2	1	22	0	0	1	0	1			2	1	0	1	0	0	0	0	0	1	0	0	0	0	0	0	0	0	0	0	0
2	1	1	4	1	0	1	0	1	0	0	1	1	1	0	1	1	0	0	0	0	0	1	0	0	0	0	0	0	0	0	0
2	1	1	11	1	0	7	0	1	0	0	2	1	1	1	1	0	0	0	0	1	0	1	0	0	0	0	0	0	1	0	0
2	0	0	104	0	0	1	0	1	0	0	2	1	0	1	1	0	1	0	0	1	0	0	0	0	0	0	0	0	0	0	0
0	1	0	196	1	0	1	1	1	0	0	2	1	1	0	1	0	0	0	0	0	0	1	1	1	0	0	0	0	0	0	0
0	0	0	102	1	0	0	1	1	0	0	2	1	1	1	1	0	0	0	0	1	0	1	1	0	0	0	0	0	0	0	0
2	1	0	193	0	0	1	0	1			2	1	0	1	1	0	0	0	0	1	0	0	0	0	0	0	0	0	0	1	0
2	2	1	159	1	0	4	0	1			3	1	1	1	1	0	0	1	0	1	1	1	1	1	0	0	0	0	0	0	0
1	0	1	27	0	0	0	1	0			2	0	1	1	0	0	1	0	1	1	0	0	0	0	0	0	0	0	0	0	0
2	1	1	62	1	0	1	0	1	0	0	2	1	0	1	0	0	1	0	1	1	0	0	0	0	0	0	0	0	0	0	0
2	2	0	25	0	0	1	0	1			2	1	0	1	0	0	0	0	0	1	0	0	0	0	0	0	0	0	0	0	0
2	1	1	206	1	0	0	0	1			2	1	0	1	1	0	0	0	0	1	0	0	0	0	0	0	0	0	0	0	0
2	1	1	10	1	0	1	0	1	0	0	2	1	0	1	0	0	0	0	0	1	0	0	0	0	0	0	0	0	0	0	0
3	2	1	43	1	0	6	0	0			1	0	0	0	1	0	0	0	0	0	0	0	0	0	0	0	0	0	0	0	0
2	2	1	6	0	0	1	0	1	0	0	2	1	0	1	0	0	0	0	0	1	0	0	0	0	0	0	0	0	0	0	0
0	1	0	6	0	0	1	1	1	0	0	2	1	0	1	0	0	0	0	0	1	0	0	0	0	0	0	0	0	0	0	0
2	2	1	178	0	0	1	0	1			1	1	0	0	0	0	0	0	0	0	0	0	0	0	0	0	0	0	0	0	0
2	2	0	84	1	0	1	0	1			2	1	1	0	1	0	0	0	0	0	0	0	0	1	0	0	0	0	0	0	0
2	2	1	22	1	0	4	0	1			2	1	0	0	1	0	0	1	0	0	0	0	0	0	0	0	0	0	0	0	0
2	2	1	27	0	0	1	0	1	0	0	2	1	0	1	0	0	0	0	0	1	0	0	0	0	0	0	0	0	0	0	0
3	2	0	167	0	0	4	0	0			2	0	0	0	1	0	0	0	0	0	0	0	0	0	0	0	0	0	0	1	0
2	1	1	14	1	0	6	0	1	0	0	2	1	0	0	1	0	0	0	0	0	0	0	0	0	0	0	0	0	1	0	0
2	2	1	16	0	0	1	0	1			1	1	0	0	0	0	0	0	0	0	0	0	0	0	0	0	0	0	0	0	0
0	1	1	19	1	0	1	1	1	0	0	2	1	1	1	1	0	1	1	1	1	0	0	0	0	0	0	0	0	0	0	0
2	1	0	24	0	0	0	0	1	0	0	2	1	0	1	0	0	0	0	0	1	0	0	0	0	0	0	0	0	0	0	0
2	2	1	17	1	0	1	0	1			2	1	0	0	1	0	0	0	0	0	0	0	0	0	0	0	0	0	0	0	0
2	1	0	14	1	0	1	0	1	0	0	2	1	1	0	0	0	0	0	0	0	0	0	0	0	0	0	0	0	0	0	0
2	2	0	45	1	0	1	0	1			2	1	0	0	1	0	0	0	0	0	0	0	1	0	0	0	0	0	0	0	0
2	2	1	13	1	0	1	0	1			2	1	1	0	0	0	0	0	0	0	0	0	0	1	0	0	0	0	0	0	0
2	2	1	20	0	0	1	0	1			1	1	0	0	1	0	0	0	0	0	0	0	0	0	0	0	0	0	0	0	0
2	0	0	150	0	0	1	0	1			2	1	0	1	0	0	1	0	1	1	0	0	0	0	0	0	0	0	0	0	0
2	2	1	88	0	0	1	0	1	0	0	2	1	1	1	1	0	0	0	0	1	0	1	1	0	0	0	0	0	0	0	0
2	0	0	109	0	0	1	0	1	0	0	2	1	1	1	0	0	0	0	0	1	0	1	0	1	0	0	0	0	0	0	0
3	2	1	77	1	0	4	0	0			2	0	0	0	1	0	0	1	0	0	0	0	0	0	0	0	0	0	0	0	0
0	0	1	13	0	0	0	1	1	0	1	2	1	1	1	0	0	1	0	1	1	0	0	0	0	0	0	0	0	0	0	0
2	2	0	14	0	0	1	0	1	0	0	2	1	1	1	1	0	0	0	0	1	0	0	0	1	0	0	0	0	0	0	0
2	1	1	185	0	0	6	0	1			1	1	0	0	0	0	0	0	0	0	0	0	0	0	0	0	0	0	0	0	0
2	1	0	179	0	0	0	0	1	0	0	2	0	0	1	0	0	1	0	0	0	0	0	0	0	0	0	0	0	0	0	0
2	2	1	25	0	0	3	0	1			2	1	0	1	1	0	0	0	0	1	0	0	0	0	0	0	0	0	0	0	0
2	2	0	197	1	0	3	0	1			2	1	0	0	1	0	0	0	0	0	0	0	1	0	0	1	0	0	0	0	0
0	0	0	31	0	0	1	1	1	0	0	2	1	0	1	0	0	0	0	0	1	0	0	0	0	0	0	0	0	0	0	0
1	0	0	89	1	0	4	1	0			1	0	0	0	1	0	0	1	0	0	0	0	0	0	0	0	0	0	0	0	0
2	2	1	9	0	0	1	0	1	0	0	2	1	1	0	0	0	0	0	0	0	0	0	0	0	0	0	0	0	0	0	0
2	2	1	22	0	0	1	0	1			2	1	0	1	0	0	0	0	0	1	0	0	0	0	0	0	0	0	0	0	0
1	0	0	165	0	0	0	1	0	0	0	2	0	0	1	0	0	1	0	0	1	0	0	0	0	0	0	0	0	0	0	0
0	0	0	80	1	0	0	1	1	0	0	2	1	1	1	1	0	1	0	1	1	1	1	1	0	0	1	0	0	0	0	0
2	2	0	10	1	0	1	0	1	0	0	2	1	1	1	1	0	0	0	0	1	0	0	0	1	0	0	0	0	0	0	0
2	2	0	43	0	0	0	0	1			2	1	0	1	0	0	1	0	0	1	0	0	0	0	0	0	0	0	0	0	0
3	1	0	0	0	0	0	0	0			1	0	0	1	0	0	0	0	0	0	0	0	0	0	0	0	0	0	0	0	0
2	2	1	15	1	0	1	0	1	0	0	2	1	1	0	0	0	0	0	0	0	0	1	0	0	0	0	0	0	0	0	0
2	1	1	1	1	0	6	0	1			3	1	0	0	1	0	0	0	0	0	0	0	0	0	0	0	0	0	0	0	0
2	2	1	13	1	0	1	0	1	0	0	2	1	0	1	1	0	0	0	0	1	0	0	0	0	0	0	0	0	0	0	0
2	1	0	205	1	0	0	0	1			2	1	0	1	1	0	0	0	0	1	1	0	0	0	0	0	0	0	0	0	0
2	1	1	203	0	0	1	0	1	0	0	2	1	0	1	1	0	0	0	0	1	0	0	0	0	0	0	0	0	0	1	0
0	0	1	93	0	0	0	1	1	0	0	2	1	0	1	0	0	1	0	0	1	0	0	0	0	0	0	0	0	0	0	0
0	0	0	106	1	0	1	1	1	0	0	2	1	1	1	1	1	1	0	1	0	0	1	0	0	0	0	0	0	0	0	0
2	2	0	133	0	0	3	0	1			1	1	0	0	1	0	0	0	0	0	0	0	1	0	0	0	0	0	0	0	0
3	1	0	4	1	0	7	0	0			2	0	0	0	1	0	0	0	0	0	0	0	0	0	0	0	0	0	0	0	0
2	2	1	28	1	0	6	0	1			1	1	0	1	0	0	0	0	1	0	0	0	0	0	0	0	0	0	0	0	0
3	2	0	44	0	0	7	0	0			1	0	0	0	1	0	0	0	0	0	0	0	0	0	0	0	0	0	0	0	0
2	2	1	23	0	0	1	0	1			2	1	0	1	0	0	0	0	0	1	0	0	0	0	0	0	0	0	0	0	0
0	1	1	27	0	0	1	1	1	0	0	2	1	0	1	0	0	0	0	0	1	0	0	0	0	0	0	0	0	0	0	0
2	2	1	4	1	0	7	0	1			1	1	0	0	1	0	0	0	0	0	0	0	0	0	0	0	0	0	1	0	0
2	2	1	69	0	0	0	0	1			2	1	0	1	0	0	0	0	0	1	0	0	0	0	0	0	0	0	0	0	0
3	2	1	10	0	0	1	0	0			2	0	1	1	0	0	0	0	0	1	0	0	0	1	0	0	0	0	0	0	0
2	2	1	24	1	0	1	0	1	0	0	2	1	1	1	1	0	0	1	0	1	0	1	0	0	0	0	0	0	0	0	0
2	2	0	29	0	0	1	0	1	0	0	2	1	0	1	1	0	0	0	0	1	0	0	0	0	0	0	0	0	0	0	0
0	1	1	126	0	0	1	1	1	0	0	1	1	0	1	1	0	0	0	0	1	0	0	0	0	0	0	0	0	0	1	0
2	0	0	60	0	0	0	0	1			2	1	1	1	0	0	0	0	1	1	0	0	0	0	0	0	0	0	0	0	0
2	2	1	9	0	0	1	0	1	0	0	2	1	1	1	1	0	1	0	0	0	0	0	0	0	0	0	0	0	1	0	0
2	1	0	6	1	0	0	0	1	0	0	2	1	0	1	1	0	1	0	0	0	0	0	0	0	0	0	0	0	0	0	0
3	2	0	23	1	0	6	0	0			2	0	1	0	1	1	0	0	0	0	0	1	0	0	0	0	0	0	0	0	0
2	2	0	74	1	0	1	0	1			2	1	1	1	1	0	0	0	0	1	0	1	1	1	0	0	0	0	0	0	0
1	0	0	214	1	0	5	1	0			2	0	0	0	1	1	0	0	0	0	0	0	0	0	0	0	0	0	0	0	0
3	2	1	49	0	0	3	0	0			1	0	0	1	1	0	0	0	0	1	0	0	1	0	0	0	0	0	0	0	0
3	1	1	4	1	0	3	0	0			1	0	1	0	0	0	0	0	0	0	0	1	0	0	0	0	0	0	0	0	0
2	1	0	31	1	0	7	0	1	0	0	2	1	0	1	1	0	0	0	0	1	0	0	0	0	0	0	0	0	0	0	0
2	2	1	21	1	0	1	0	1			2	1	1	1	1	1	0	0	0	1	0	0	0	0	0	1	0	0	0	0	0
2	1	1	190	0	0	0	0	1	0	0	2	1	0	1	0	0	0	0	0	1	0	0	0	0	0	0	0	0	0	0	0
1	2	1	54	1	1	2	1	0			2	0	1	0	0	0	0	0	0	0	0	1	0	0	0	0	0	0	0	0	0
2	2	0	130	1	0	1	0	1			2	1	1	1	1	0	0	0	0	1	0	0	1	0	0	0	0	0	0	1	0
2	1	0	32	1	0	7	0	1	0	0	2	1	1	1	1	0	0	0	0	1	0	1	0	0	0	0	0	0	0	0	0
2	1	0	213	0	0	1	0	1	0	0	2	1	0	1	1	0	0	0	0	1	0	0	0	0	0	1	0	0	0	1	0
2	1	0	9	1	0	1	0	1	0	0	2	1	0	1	0	0	0	0	0	1	0	0	0	0	0	0	0	0	0	0	0
2	2	1	2	1	0	0	0	1	0	0	2	0	1	1	1	0	1	0	1	0	0	0	0	0	0	0	0	0	0	0	0
2	2	1	97	0	0	1	0	1			1	1	1	1	1	0	0	0	0	1	0	1	1	1	0	0	0	0	0	1	0
2	2	1	4	0	0	1	0	1	0	0	2	1	1	0	0	0	0	0	0	0	0	0	0	1	0	0	0	0	0	0	0
2	1	1	64	0	0	1	0	1	0	0	2	1	1	1	1	0	0	0	0	1	0	1	0	0	0	0	0	0	0	1	0
0	1	1	10	1	0	1	1	1	0	0	2	1	1	0	0	0	0	0	0	0	0	0	0	1	0	0	0	0	0	0	0
2	1	0	7	1	0	1	0	1	0	0	2	1	0	1	1	0	0	0	0	1	0	0	0	0	0	0	0	0	0	0	0
2	2	1	197	0	0	0	0	1			2	1	0	1	0	0	0	0	0	1	0	0	0	0	0	0	0	0	0	0	0
2	1	1	176	0	0	5	0	1			1	1	0	0	1	0	0	0	0	0	0	0	0	0	0	0	0	0	0	0	0
2	2	0	25	0	0	1	0	1			2	1	0	1	1	0	0	0	0	1	0	0	0	0	0	0	0	0	0	0	0
2	2	1	47	0	0	0	0	1			2	1	0	1	1	0	0	0	0	1	0	0	0	0	0	0	0	0	0	1	0
2	2	0	19	0	0	1	0	1	0	0	2	1	0	1	0	0	0	0	0	1	0	0	0	0	0	0	0	0	0	0	0
2	2	1	176	1	0	1	0	1	0	0	1	1	1	0	0	0	0	0	0	0	0	0	0	1	0	0	0	0	0	0	0
2	2	1	62	1	0	1	0	1			2	1	1	0	0	0	0	0	0	0	0	0	0	1	0	0	0	0	0	0	0
0	0	0	29	0	0	0	1	1	0	0	2	1	0	1	0	0	1	0	1	1	0	0	0	0	0	0	0	0	0	0	0
0	1	1	74	0	0	6	1	1	0	0	1	1	0	0	1	1	1	0	0	0	0	0	0	0	0	0	0	0	0	0	0
2	2	1	17	0	0	0	0	1	0	0	2	1	0	1	0	0	1	0	1	0	0	0	0	0	0	0	0	0	0	0	0
2	2	0	53	0	0	1	0	1			2	1	0	0	1	1	0	0	0	0	0	0	0	0	0	0	0	0	0	1	0
2	2	1	10	0	0	1	0	1			2	1	0	0	1	0	0	0	0	0	0	0	0	0	0	0	0	0	1	0	0
2	1	0	30	1	0	1	0	1	0	0	2	1	1	1	1	0	0	0	0	1	0	0	1	1	0	0	0	0	0	0	0
3	2	0	1	1	0	1	0	0			2	0	1	0	1	0	0	0	0	0	0	1	0	1	0	0	0	0	0	0	0
2	2	1	66	0	0	5	0	1			1	1	1	1	1	1	0	0	0	1	0	1	0	0	0	0	0	0	0	0	0
2	1	0	104	1	0	0	0	1	0	0	2	1	0	1	0	0	1	0	1	1	0	0	0	0	0	0	0	0	0	0	0
3	2	0	5	0	0	1	0	0			2	0	1	0	0	0	0	0	0	0	0	0	0	1	0	0	0	0	0	0	0
1	1	1	21	0	0	0	1	0			2	0	1	1	0	0	1	0	1	1	0	1	0	0	0	0	0	0	0	0	0
2	0	0	46	1	0	1	0	1	0	0	2	1	1	1	1	0	0	0	0	1	0	1	1	0	0	0	0	0	0	0	0
2	1	1	8	1	0	1	0	1	0	0	2	1	0	1	0	0	1	0	1	1	0	0	0	0	0	0	0	0	0	0	0
2	1	0	40	0	0	0	0	1	0	0	2	1	0	1	0	0	0	0	0	1	0	0	0	0	0	0	0	0	0	0	0
0	1	1	111	0	0	1	1	1	0	0	1	1	0	1	1	0	0	0	0	1	0	0	0	0	0	0	0	0	0	0	0
2	2	0	10	0	0	6	0	1			2	1	1	1	1	1	0	0	0	0	0	0	0	0	0	0	0	0	0	0	0
0	0	0	53	0	0	1	1	1	0	0	2	1	1	1	0	0	1	0	0	1	0	0	0	1	0	0	0	0	0	0	0
3	2	1	52	0	0	6	0	0			2	0	0	1	1	0	0	0	1	0	0	0	0	0	0	0	0	0	0	0	0
2	2	1	14	1	0	1	0	1			2	1	1	0	0	0	0	0	0	0	0	0	0	1	0	0	0	0	0	0	0
2	2	1	7	1	0	1	0	1			2	1	0	1	1	0	0	0	0	1	0	0	0	0	0	0	0	0	0	0	0
2	1	0	7	0	0	1	0	1	0	0	2	1	1	1	0	0	1	0	1	1	0	0	0	0	0	0	0	0	0	0	0
2	2	1	2	1	0	7	0	1			2	1	0	0	1	0	0	0	0	0	0	0	0	0	0	0	0	0	0	0	0
2	2	1	51	0	0	0	0	1	0	0	1	1	0	1	0	0	0	0	1	1	0	0	0	0	0	0	0	0	0	0	0
1	0	1	161	0	0	3	1	0			2	0	1	0	1	0	0	0	0	0	0	1	1	0	0	0	0	0	0	0	0
2	1	0	164	0	0	1	0	1			2	1	0	0	1	0	0	0	0	0	0	0	1	0	0	0	0	0	0	0	0
3	2	1	11	1	0	6	0	0			1	0	0	0	1	1	0	0	0	0	0	0	0	0	0	0	0	0	0	0	0
2	1	0	173	0	0	0	0	1	0	0	2	1	0	1	1	0	1	0	0	1	0	0	1	0	0	0	0	0	0	1	0
2	2	1	8	0	0	1	0	1			2	1	0	1	1	1	0	0	0	1	0	0	0	0	0	0	0	0	0	0	0
2	1	0	20	0	0	1	0	1	0	0	2	1	0	1	0	0	0	0	1	1	0	0	0	0	0	0	0	0	0	0	0
2	2	0	165	0	0	6	0	1			1	1	0	0	0	0	0	0	0	0	0	0	0	0	0	0	0	0	0	0	0
2	2	0	20	0	0	1	0	1			2	1	0	1	0	0	0	0	0	1	0	0	0	0	0	0	0	0	0	0	0
2	2	1	57	1	0	1	0	1	0	0	2	1	0	0	1	0	0	0	0	0	0	0	0	0	0	0	0	0	0	0	0
2	1	1	9	0	0	1	0	1	0	0	2	1	0	0	1	0	0	0	0	0	0	0	0	0	0	0	0	0	1	0	0
0	1	1	31	0	0	1	1	1	0	0	2	1	0	1	1	0	0	0	0	1	0	0	0	0	0	0	0	0	0	0	0
2	2	0	29	0	0	1	0	1	0	0	2	1	0	1	0	0	0	0	0	1	0	0	0	0	0	0	0	0	0	0	0
1	1	1	27	1	0	0	1	0	0	0	2	0	0	1	0	0	0	0	1	1	0	0	0	0	0	0	0	0	0	0	0
2	2	1	99	1	0	3	0	1			2	1	1	0	1	0	0	0	0	0	0	1	1	0	0	0	0	0	0	0	0
0	0	0	126	1	0	0	1	1	0	0	2	1	0	1	0	0	1	0	0	1	0	0	0	0	0	0	0	0	0	0	0
2	2	1	128	0	0	3	0	1			2	1	1	1	1	0	0	0	0	1	0	0	1	0	0	0	0	0	0	0	0
1	0	1	65	0	0	5	1	0	0	0	1	0	1	1	1	0	1	0	1	0	0	0	0	0	0	0	0	0	0	0	0
2	2	1	182	1	0	1	0	1	0	0	2	1	1	1	1	0	0	0	0	1	0	0	1	1	0	0	0	0	0	1	0
2	1	0	43	1	0	1	0	1	0	0	2	1	0	1	1	0	0	0	0	1	0	0	1	0	0	0	0	0	0	0	0
2	2	0	140	1	0	7	0	1			2	1	0	0	1	0	0	0	0	0	0	0	1	0	0	0	0	0	0	0	0
2	1	0	8	1	0	1	0	1	0	0	2	1	0	1	0	0	0	0	0	1	0	0	0	0	0	0	0	0	0	0	0
2	2	0	119	1	0	3	0	1			2	1	0	0	1	0	0	0	0	0	0	0	0	0	0	0	0	0	0	0	0
2	1	1	10	1	0	1	0	1	0	0	2	1	1	0	0	0	0	0	0	0	0	1	0	1	0	0	0	0	0	0	0
2	2	1	47	1	0	0	0	1			1	0	1	0	1	0	1	0	0	0	0	0	1	0	0	0	0	0	0	0	0
2	1	1	18	0	0	0	0	1			1	1	0	1	0	0	1	0	1	1	0	0	0	0	0	0	0	0	0	0	0
2	2	0	70	1	0	0	0	1			2	1	0	1	1	0	1	0	0	1	1	0	0	0	0	1	0	0	0	0	0
2	2	1	22	0	0	0	0	1			2	1	0	1	1	0	0	0	0	0	0	0	0	0	0	0	0	0	0	0	0
2	2	1	16	1	0	0	0	1			2	1	0	1	1	1	0	0	0	1	0	0	0	0	0	0	0	0	0	0	0
3	2	0	46	1	0	1	0	0			2	0	1	0	1	0	0	1	0	0	0	1	0	1	0	0	0	0	0	0	0
2	2	0	36	0	0	1	0	1	0	0	2	1	0	1	0	0	0	0	0	1	0	0	0	0	0	0	0	0	0	0	0
2	2	1	17	1	0	1	0	1	0	0	2	1	0	0	1	1	0	0	0	0	0	0	0	0	0	0	0	0	1	0	0
3	2	0	9	0	0	6	0	0			1	0	0	0	0	0	0	0	0	0	0	0	0	0	0	0	0	0	0	0	0
2	1	0	15	0	0	0	0	1	0	0	2	1	0	1	0	0	0	0	0	1	0	0	0	0	0	0	0	0	0	0	0
2	2	1	7	1	0	1	0	1			2	1	0	1	0	0	0	0	0	1	0	0	0	0	0	0	0	0	0	0	0
0	0	0	32	0	0	0	1	1	0	0	2	1	0	1	0	0	1	0	1	1	0	0	0	0	0	0	0	0	0	0	0
2	1	1	174	1	0	4	0	1			1	1	0	0	1	0	0	0	0	0	0	0	0	0	0	0	0	0	0	0	0
2	1	0	4	0	0	7	0	1			2	1	0	0	0	0	0	0	0	0	0	0	0	0	0	0	0	0	0	0	0
0	2	1	215	1	0	3	1	1	0	0	2	1	1	1	0	0	0	0	0	1	0	1	0	0	0	0	0	0	0	0	0
2	2	1	8	0	0	1	0	1	0	0	2	1	1	1	0	0	0	0	0	1	0	0	0	0	0	0	0	0	0	0	0
0	0	1	16	0	0	0	1	1	0	0	2	1	0	1	1	0	0	0	1	1	0	0	0	0	0	0	0	0	0	0	0
0	1	0	92	1	0	0	1	1	0	0	2	1	1	1	0	0	1	0	0	1	0	1	0	0	0	0	0	0	0	0	0
2	2	1	14	1	0	1	0	1			2	1	1	1	0	0	0	0	0	1	0	1	0	0	0	0	0	0	0	0	0
2	2	1	11	0	0	1	0	1	0	0	2	1	0	1	0	0	0	0	1	1	0	0	0	0	0	0	0	0	0	0	0
2	2	1	61	1	0	1	0	1			2	1	1	1	1	0	0	0	0	1	0	0	0	0	0	0	0	0	0	1	0
2	1	0	6	1	0	1	0	1	0	0	3	1	1	1	1	1	0	0	0	1	0	0	0	1	0	0	0	0	0	0	0
2	1	0	44	1	0	0	0	1	0	0	2	1	1	1	1	0	1	0	1	1	0	0	0	0	0	0	0	0	0	0	0
2	2	1	111	0	0	1	0	1	0	0	1	1	1	0	1	0	0	0	0	0	0	1	0	0	0	0	0	0	0	1	0
2	2	1	10	0	0	1	0	1			2	1	0	1	0	0	0	0	0	1	0	0	0	0	0	0	0	0	0	0	0
2	1	1	215	0	0	5	0	1	0	0	2	1	0	0	1	0	0	0	0	0	0	0	0	0	0	0	0	0	0	0	0
2	2	0	10	0	0	1	0	1			2	1	0	1	0	0	0	0	1	1	0	0	0	0	0	0	0	0	0	0	0
2	1	0	48	1	0	7	0	1	0	0	2	1	0	0	0	0	0	0	0	0	0	0	0	0	0	0	0	0	0	0	0
3	2	0	147	0	0	3	0	0			2	0	1	0	1	0	0	0	0	0	0	1	1	0	0	0	0	1	0	1	0
1	0	0	27	0	0	1	1	0	0	0	1	0	1	1	0	0	0	0	0	1	0	0	0	1	0	0	0	0	0	0	0
2	2	1	34	0	0	3	0	1	0	0	2	1	0	1	1	0	0	0	0	1	0	0	0	0	0	0	0	0	0	0	0
0	0	0	6	1	1	2	1	1	0	0	1	1	0	1	0	0	1	0	0	0	0	0	0	0	0	0	0	0	0	0	0
0	1	0	31	0	1	2	1	1	0	0	1	1	0	1	0	0	1	0	1	0	0	0	0	0	0	0	0	0	0	0	0
0	1	1	4	0	1	2	1	1	0	0	1	1	0	1	0	0	1	0	1	0	0	0	0	0	0	0	0	0	0	0	0
2	0	1	39	0	0		0	1				1	0	1	0	0	1	0	0	0	0	0	0	0	0	0	0	0	0	0	0
3	0	1	75	1	0		0	0				0	0	0	1	0	0	0	0	0	0	0	0	0	0	0	0	0	0	0	0
3	0	1	118	0	0		0	0	0	0		0	0	1	1	0	0	0	0	0	0	0	0	0	0	0	0	0	0	0	0
3	0	1	23	1	0		0	0	0	0		0	1	0	0	0	0	0	0	0	0	0	0	0	0	0	0	0	0	0	0
2	0	0	142	0	0		0	1	0	0		1	0	1	1	0	0	0	0	0	0	0	0	0	0	0	0	0	0	0	0
2	0	0	126	0	0		0	1	0	0		0	0	1	1	0	1	0	0	0	0	0	0	0	0	0	0	0	0	0	0
2	0	0	30	0	0		0	1	0	0		0	1	1	0	0	1	0	0	0	0	0	0	0	0	0	0	0	0	0	0
2	0	0	124	0	0		0	1	0	0		0	0	1	0	0	1	0	0	0	0	0	0	0	0	0	0	0	0	0	0
0	0	1	10	0	0		1	1	1	0		1	0	1	0	0	1	0	0	0	0	0	0	0	0	0	0	0	0	0	0
2	0	0	13	0	0		0	1	0	0		1	0	0	0	0	0	0	0	0	0	0	0	0	0	0	0	0	0	0	0
2	0	1	6	0	0		0	1	0	0		1	0	1	0	0	0	0	0	0	0	0	0	0	0	0	0	0	0	0	0
2	0	1	2	1	0		0	1	0	0		1	0	0	0	0	0	0	0	0	0	0	0	0	0	0	0	0	0	0	0
2	0	1	49	0	0		0	1				0	0	1	0	0	1	0	0	0	0	0	0	0	0	0	0	0	0	0	0
0	0	1	7	1	0		1	1				0	1	1	0	0	1	0	0	0	1	0	0	0	0	0	0	0	0	0	0
2	0	1	30	1	0		0	1	0	0		1	1	1	0	0	1	0	0	0	1	0	0	0	0	0	0	0	0	0	0
3	0	1	6	0	0		0	0	0	0		0	1	0	1	0	0	0	0	0	0	0	0	0	0	0	0	0	0	0	0
1	0	1	41	1	0		1	0				0	0	1	1	0	0	0	0	0	0	0	0	0	0	0	0	0	0	0	0
2	0	0	124	0	0		0	1	0	0		1	0	1	1	0	1	0	0	0	0	0	0	0	0	0	0	0	0	0	0
2	0	0	180	0	0		0	1				1	0	1	0	0	1	0	0	0	0	0	0	0	0	0	0	0	0	0	0
3	0	1	23	0	0		0	0	0	0		0	1	0	0	0	0	0	0	0	0	0	0	0	0	0	0	0	0	0	0
2	0	1	15	0	0		0	1	0	0		1	0	1	0	0	1	0	0	0	0	0	0	0	0	0	0	0	0	0	0
2	0	1	7	1	0		0	1				0	0	0	1	0	1	0	0	0	0	0	0	0	0	0	0	0	0	0	0
1	0	0	7	0	0		1	0	0	0		0	1	0	0	0	1	0	0	0	0	0	0	0	0	0	0	0	0	0	0
2	0	0	29	0	0		0	1	0	1		1	0	1	0	0	1	0	0	0	0	0	0	0	0	0	0	0	0	0	0
0	0	1	8	0	0		1	1				1	0	1	0	0	1	0	0	0	0	0	0	0	0	0	0	0	0	0	0
2	0	0	6	1	0		0	1	0	0		1	0	1	0	0	0	0	0	0	1	0	0	0	0	0	0	0	0	0	0
0	0	0	16	0	0		1	1	0	0		1	0	1	0	0	1	0	0	0	0	0	0	0	0	0	0	0	0	0	0
2	0	1	158	1	0		0	1	0	0		1	0	1	1	0	0	0	0	0	0	0	0	0	0	0	0	0	0	0	0
2	0	0	132	1	0		0	1				1	0	0	0	0	1	0	0	0	0	0	0	0	0	0	0	0	0	0	0
3	0	0	1	1	0		0	0					0	0	0	0	0	0	0	0	0	0	0	0	0	0	0	0	0	0	0
3	0	1	16	1	0		0	0					0	0	0	0	0	0	0	0	0	0	0	0	0	0	0	0	0	0	0
3	2	1	150	1	0		0	0					0	0	0	0	0	0	0	0	0	0	0	0	0	0	0	0	0	0	0
3	2	1	190	1	0		0	0					0	0	0	0	0	0	0	0	0	0	0	0	0	0	0	0	0	0	0
3	2	0	79	1	0		0	0					0	0	0	0	0	0	0	0	0	0	0	0	0	0	0	0	0	0	0
3	2	1	178	1	0		0	0					0	0	0	0	0	0	0	0	0	0	0	0	0	0	0	0	0	0	0
3	2	0	178	1	0		0	0					0	0	0	0	0	0	0	0	0	0	0	0	0	0	0	0	0	0	0
3	2	0	29	1	0		0	0					0	0	0	0	0	0	0	0	0	0	0	0	0	0	0	0	0	0	0
3	2	1	34	1	0		0	0					0	0	0	0	0	0	0	0	0	0	0	0	0	0	0	0	0	0	0
3	2	0	11	1	0		0	0					0	0	0	0	0	0	0	0	0	0	0	0	0	0	0	0	0	0	0
3	2	0	71	1	0		0	0					0	0	0	0	0	0	0	0	0	0	0	0	0	0	0	0	0	0	0
3	2	1	48	1	0		0	0					0	0	0	0	0	0	0	0	0	0	0	0	0	0	0	0	0	0	0
3	2	1	134	1	0		0	0					0	0	0	0	0	0	0	0	0	0	0	0	0	0	0	0	0	0	0
3	2	1	187	1	0		0	0					0	0	0	0	0	0	0	0	0	0	0	0	0	0	0	0	0	0	0
3	2	0	185	1	0		0	0					0	0	0	0	0	0	0	0	0	0	0	0	0	0	0	0	0	0	0
3	2	0	215	1	0		0	0					0	0	0	0	0	0	0	0	0	0	0	0	0	0	0	0	0	0	0
3	2	0	93	1	0		0	0					0	0	0	0	0	0	0	0	0	0	0	0	0	0	0	0	0	0	0
3	2	0	78	1	0		0	0					0	0	0	0	0	0	0	0	0	0	0	0	0	0	0	0	0	0	0
3	2	0	95	1	0		0	0					0	0	0	0	0	0	0	0	0	0	0	0	0	0	0	0	0	0	0
3	2	1	21	1	0		0	0					0	0	0	0	0	0	0	0	0	0	0	0	0	0	0	0	0	0	0
3	2	0	73	1	0		0	0					0	0	0	0	0	0	0	0	0	0	0	0	0	0	0	0	0	0	0
3	2	1	101	1	0		0	0					0	0	0	0	0	0	0	0	0	0	0	0	0	0	0	0	0	0	0
3	2	0	24	1	0		0	0					0	0	0	0	0	0	0	0	0	0	0	0	0	0	0	0	0	0	0
3	2	1	170	1	0		0	0					0	0	0	0	0	0	0	0	0	0	0	0	0	0	0	0	0	0	0
3	2	0	200	1	0		0	0					0	0	0	0	0	0	0	0	0	0	0	0	0	0	0	0	0	0	0
3	2	1	168	1	0		0	0					0	0	0	0	0	0	0	0	0	0	0	0	0	0	0	0	0	0	0
3	2	1	163	1	0		0	0					0	0	0	0	0	0	0	0	0	0	0	0	0	0	0	0	0	0	0
3	2	1	19	1	0		0	0					0	0	0	0	0	0	0	0	0	0	0	0	0	0	0	0	0	0	0
3	2	1	169	1	0		0	0					0	0	0	0	0	0	0	0	0	0	0	0	0	0	0	0	0	0	0
3	2	1	78	1	0		0	0					0	0	0	0	0	0	0	0	0	0	0	0	0	0	0	0	0	0	0
3	2	0	141	1	0		0	0					0	0	0	0	0	0	0	0	0	0	0	0	0	0	0	0	0	0	0
3	2	1	97	1	0		0	0					0	0	0	0	0	0	0	0	0	0	0	0	0	0	0	0	0	0	0
3	2	1	64	1	0		0	0					0	0	0	0	0	0	0	0	0	0	0	0	0	0	0	0	0	0	0
3	2	1	22	1	0		0	0					0	0	0	0	0	0	0	0	0	0	0	0	0	0	0	0	0	0	0
3	2	1	96	1	0		0	0					0	0	0	0	0	0	0	0	0	0	0	0	0	0	0	0	0	0	0
3	2	1	209	1	0		0	0					0	0	0	0	0	0	0	0	0	0	0	0	0	0	0	0	0	0	0
3	2	1	196	1	0		0	0					0	0	0	0	0	0	0	0	0	0	0	0	0	0	0	0	0	0	0
3	2	1	59	1	0		0	0					0	0	0	0	0	0	0	0	0	0	0	0	0	0	0	0	0	0	0
3	2	0	42	1	0		0	0					0	0	0	0	0	0	0	0	0	0	0	0	0	0	0	0	0	0	0
3	2	1	215	1	0		0	0					0	0	0	0	0	0	0	0	0	0	0	0	0	0	0	0	0	0	0
3	2	1	209	1	0		0	0					0	0	0	0	0	0	0	0	0	0	0	0	0	0	0	0	0	0	0
3	2	0	35	1	0		0	0					0	0	0	0	0	0	0	0	0	0	0	0	0	0	0	0	0	0	0
3	2	1	122	1	0		0	0					0	0	0	0	0	0	0	0	0	0	0	0	0	0	0	0	0	0	0
3	2	1	30	1	0		0	0					0	0	0	0	0	0	0	0	0	0	0	0	0	0	0	0	0	0	0
3	2	0	10	1	0		0	0					0	0	0	0	0	0	0	0	0	0	0	0	0	0	0	0	0	0	0
3	2	0	207	1	0		0	0					0	0	0	0	0	0	0	0	0	0	0	0	0	0	0	0	0	0	0
3	2	1	129	1	0		0	0					0	0	0	0	0	0	0	0	0	0	0	0	0	0	0	0	0	0	0
3	2	0	110	1	0		0	0					0	0	0	0	0	0	0	0	0	0	0	0	0	0	0	0	0	0	0
3	2	1	11	1	0		0	0					0	0	0	0	0	0	0	0	0	0	0	0	0	0	0	0	0	0	0
3	2	0	33	1	0		0	0					0	0	0	0	0	0	0	0	0	0	0	0	0	0	0	0	0	0	0
3	2	0	93	1	0		0	0					0	0	0	0	0	0	0	0	0	0	0	0	0	0	0	0	0	0	0
3	2	1	95	1	0		0	0					0	0	0	0	0	0	0	0	0	0	0	0	0	0	0	0	0	0	0
3	0	0	206	1	0		0	0					0	0	0	0	0	0	0	0	0	0	0	0	0	0	0	0	0	0	0
3	0	0	139	1	0		0	0					0	0	0	0	0	0	0	0	0	0	0	0	0	0	0	0	0	0	0
3	0	1	69	1	0		0	0					0	0	0	0	0	0	0	0	0	0	0	0	0	0	0	0	0	0	0
3	0	1	2	1	0		0	0					0	0	0	0	0	0	0	0	0	0	0	0	0	0	0	0	0	0	0
3	0	0	2	1	0		0	0					0	0	0	0	0	0	0	0	0	0	0	0	0	0	0	0	0	0	0
3	0	0	26	1	0		0	0					0	0	0	0	0	0	0	0	0	0	0	0	0	0	0	0	0	0	0
3	0	0	23	1	0		0	0					0	0	0	0	0	0	0	0	0	0	0	0	0	0	0	0	0	0	0
3	0	1	167	1	0		0	0					0	0	0	0	0	0	0	0	0	0	0	0	0	0	0	0	0	0	0
3	0	1	25	1	0		0	0					0	0	0	0	0	0	0	0	0	0	0	0	0	0	0	0	0	0	0
3	0	0	31	1	0		0	0					0	0	0	0	0	0	0	0	0	0	0	0	0	0	0	0	0	0	0
3	0	1	155	1	0		0	0					0	0	0	0	0	0	0	0	0	0	0	0	0	0	0	0	0	0	0
3	0	1	94	1	0		0	0					0	0	0	0	0	0	0	0	0	0	0	0	0	0	0	0	0	0	0
3	0	1	145	1	0		0	0					0	0	0	0	0	0	0	0	0	0	0	0	0	0	0	0	0	0	0
3	0	0	132	1	0		0	0					0	0	0	0	0	0	0	0	0	0	0	0	0	0	0	0	0	0	0
3	0	0	132	1	0		0	0					0	0	0	0	0	0	0	0	0	0	0	0	0	0	0	0	0	0	0
3	0	0	24	1	0		0	0					0	0	0	0	0	0	0	0	0	0	0	0	0	0	0	0	0	0	0
3	0	0	170	1	0		0	0					0	0	0	0	0	0	0	0	0	0	0	0	0	0	0	0	0	0	0
3	0	1	66	1	0		0	0					0	0	0	0	0	0	0	0	0	0	0	0	0	0	0	0	0	0	0
3	0	1	45	1	0		0	0					0	0	0	0	0	0	0	0	0	0	0	0	0	0	0	0	0	0	0
3	1	1	52	1	0		0	0					0	0	0	0	0	0	0	0	0	0	0	0	0	0	0	0	0	0	0
3	1	0	101	1	0		0	0					0	0	0	0	0	0	0	0	0	0	0	0	0	0	0	0	0	0	0
3	1	1	37	1	0		0	0					0	0	0	0	0	0	0	0	0	0	0	0	0	0	0	0	0	0	0
3	1	0	10	1	0		0	0					0	0	0	0	0	0	0	0	0	0	0	0	0	0	0	0	0	0	0
3	1	0	10	1	0		0	0					0	0	0	0	0	0	0	0	0	0	0	0	0	0	0	0	0	0	0
3	1	0	116	1	0		0	0					0	0	0	0	0	0	0	0	0	0	0	0	0	0	0	0	0	0	0
3	1	0	208	1	0		0	0					0	0	0	0	0	0	0	0	0	0	0	0	0	0	0	0	0	0	0
3	1	1	116	1	0		0	0					0	0	0	0	0	0	0	0	0	0	0	0	0	0	0	0	0	0	0
3	1	1	103	1	0		0	0					0	0	0	0	0	0	0	0	0	0	0	0	0	0	0	0	0	0	0
3	1	1	50	1	0		0	0					0	0	0	0	0	0	0	0	0	0	0	0	0	0	0	0	0	0	0
3	1	1	67	1	0		0	0					0	0	0	0	0	0	0	0	0	0	0	0	0	0	0	0	0	0	0
3	1	1	58	1	0		0	0					0	0	0	0	0	0	0	0	0	0	0	0	0	0	0	0	0	0	0
3	1	1	144	1	0		0	0					0	0	0	0	0	0	0	0	0	0	0	0	0	0	0	0	0	0	0
3	1	1	117	1	0		0	0					0	0	0	0	0	0	0	0	0	0	0	0	0	0	0	0	0	0	0
3	1	1	12	1	0		0	0					0	0	0	0	0	0	0	0	0	0	0	0	0	0	0	0	0	0	0
3	1	0	208	1	0		0	0					0	0	0	0	0	0	0	0	0	0	0	0	0	0	0	0	0	0	0
3	1	1	207	1	0		0	0					0	0	0	0	0	0	0	0	0	0	0	0	0	0	0	0	0	0	0
3	1	1	1	1	0		0	0					0	0	0	0	0	0	0	0	0	0	0	0	0	0	0	0	0	0	0
3	1	0	203	1	0		0	0					0	0	0	0	0	0	0	0	0	0	0	0	0	0	0	0	0	0	0
3	1	1	75	1	0		0	0					0	0	0	0	0	0	0	0	0	0	0	0	0	0	0	0	0	0	0
3	1	0	45	1	0		0	0					0	0	0	0	0	0	0	0	0	0	0	0	0	0	0	0	0	0	0
3	1	0	130	1	0		0	0					0	0	0	0	0	0	0	0	0	0	0	0	0	0	0	0	0	0	0
3	1	1	195	1	0		0	0					0	0	0	0	0	0	0	0	0	0	0	0	0	0	0	0	0	0	0
3	1	0	143	1	0		0	0					0	0	0	0	0	0	0	0	0	0	0	0	0	0	0	0	0	0	0
3	1	0	48	1	0		0	0					0	0	0	0	0	0	0	0	0	0	0	0	0	0	0	0	0	0	0
3	1	1	180	1	0		0	0					0	0	0	0	0	0	0	0	0	0	0	0	0	0	0	0	0	0	0
3	1	1	209	1	0		0	0					0	0	0	0	0	0	0	0	0	0	0	0	0	0	0	0	0	0	0
3	1	1	183	1	0		0	0					0	0	0	0	0	0	0	0	0	0	0	0	0	0	0	0	0	0	0
3	1	1	75	1	0		0	0					0	0	0	0	0	0	0	0	0	0	0	0	0	0	0	0	0	0	0
3	1	0	85	1	0		0	0					0	0	0	0	0	0	0	0	0	0	0	0	0	0	0	0	0	0	0
3	1	1	8	1	0		0	0					0	0	0	0	0	0	0	0	0	0	0	0	0	0	0	0	0	0	0
3	1	1	108	1	0		0	0					0	0	0	0	0	0	0	0	0	0	0	0	0	0	0	0	0	0	0
3	1	0	178	1	0		0	0					0	0	0	0	0	0	0	0	0	0	0	0	0	0	0	0	0	0	0
3	1	1	44	1	0		0	0					0	0	0	0	0	0	0	0	0	0	0	0	0	0	0	0	0	0	0
3	1	1	75	1	0		0	0					0	0	0	0	0	0	0	0	0	0	0	0	0	0	0	0	0	0	0
3	1	1	9	1	0		0	0					0	0	0	0	0	0	0	0	0	0	0	0	0	0	0	0	0	0	0
3	1	1	14	1	0		0	0					0	0	0	0	0	0	0	0	0	0	0	0	0	0	0	0	0	0	0
3	1	0	138	1	0		0	0					0	0	0	0	0	0	0	0	0	0	0	0	0	0	0	0	0	0	0
3	1	0	189	1	0		0	0					0	0	0	0	0	0	0	0	0	0	0	0	0	0	0	0	0	0	0
3	1	1	45	1	0		0	0					0	0	0	0	0	0	0	0	0	0	0	0	0	0	0	0	0	0	0
3	1	0	54	1	0		0	0					0	0	0	0	0	0	0	0	0	0	0	0	0	0	0	0	0	0	0
3	1	1	2	1	0		0	0					0	0	0	0	0	0	0	0	0	0	0	0	0	0	0	0	0	0	0
3	1	1	137	1	0		0	0					0	0	0	0	0	0	0	0	0	0	0	0	0	0	0	0	0	0	0
3	1	1	75	1	0		0	0					0	0	0	0	0	0	0	0	0	0	0	0	0	0	0	0	0	0	0
3	1	1	70	1	0		0	0					0	0	0	0	0	0	0	0	0	0	0	0	0	0	0	0	0	0	0
3	1	0	138	1	0		0	0					0	0	0	0	0	0	0	0	0	0	0	0	0	0	0	0	0	0	0
3	1	0	28	1	0		0	0					0	0	0	0	0	0	0	0	0	0	0	0	0	0	0	0	0	0	0
3	1	1	3	1	0		0	0					0	0	0	0	0	0	0	0	0	0	0	0	0	0	0	0	0	0	0
3	1	1	136	1	0		0	0					0	0	0	0	0	0	0	0	0	0	0	0	0	0	0	0	0	0	0
3	1	1	84	1	0		0	0					0	0	0	0	0	0	0	0	0	0	0	0	0	0	0	0	0	0	0
3	1	1	111	1	0		0	0					0	0	0	0	0	0	0	0	0	0	0	0	0	0	0	0	0	0	0
3	1	1	189	1	0		0	0					0	0	0	0	0	0	0	0	0	0	0	0	0	0	0	0	0	0	0
3	1	0	9	1	0		0	0					0	0	0	0	0	0	0	0	0	0	0	0	0	0	0	0	0	0	0
3	1	1	13	1	0		0	0					0	0	0	0	0	0	0	0	0	0	0	0	0	0	0	0	0	0	0
3	1	0	131	1	0		0	0					0	0	0	0	0	0	0	0	0	0	0	0	0	0	0	0	0	0	0
3	1	1	189	1	0		0	0					0	0	0	0	0	0	0	0	0	0	0	0	0	0	0	0	0	0	0
3	1	1	58	1	0		0	0					0	0	0	0	0	0	0	0	0	0	0	0	0	0	0	0	0	0	0
3	1	0	215	1	0		0	0					0	0	0	0	0	0	0	0	0	0	0	0	0	0	0	0	0	0	0
3	1	0	143	1	0		0	0					0	0	0	0	0	0	0	0	0	0	0	0	0	0	0	0	0	0	0
3	1	1	185	1	0		0	0					0	0	0	0	0	0	0	0	0	0	0	0	0	0	0	0	0	0	0
3	1	1	198	1	0		0	0					0	0	0	0	0	0	0	0	0	0	0	0	0	0	0	0	0	0	0
3	1	1	59	1	0		0	0					0	0	0	0	0	0	0	0	0	0	0	0	0	0	0	0	0	0	0
3	1	0	172	1	0		0	0					0	0	0	0	0	0	0	0	0	0	0	0	0	0	0	0	0	0	0
3	1	0	152	1	0		0	0					0	0	0	0	0	0	0	0	0	0	0	0	0	0	0	0	0	0	0
3	1	0	89	1	0		0	0					0	0	0	0	0	0	0	0	0	0	0	0	0	0	0	0	0	0	0
3	1	1	58	1	0		0	0					0	0	0	0	0	0	0	0	0	0	0	0	0	0	0	0	0	0	0
3	1	1	12	1	0		0	0					0	0	0	0	0	0	0	0	0	0	0	0	0	0	0	0	0	0	0
3	1	1	32	1	0		0	0					0	0	0	0	0	0	0	0	0	0	0	0	0	0	0	0	0	0	0
3	1	1	9	1	0		0	0					0	0	0	0	0	0	0	0	0	0	0	0	0	0	0	0	0	0	0
3	1	0	177	1	0		0	0					0	0	0	0	0	0	0	0	0	0	0	0	0	0	0	0	0	0	0
3	1	0	61	1	0		0	0					0	0	0	0	0	0	0	0	0	0	0	0	0	0	0	0	0	0	0
3	1	1	209	1	0		0	0					0	0	0	0	0	0	0	0	0	0	0	0	0	0	0	0	0	0	0
3	1	1	125	1	0		0	0					0	0	0	0	0	0	0	0	0	0	0	0	0	0	0	0	0	0	0
3	1	0	73	1	0		0	0					0	0	0	0	0	0	0	0	0	0	0	0	0	0	0	0	0	0	0
3	1	1	196	1	0		0	0					0	0	0	0	0	0	0	0	0	0	0	0	0	0	0	0	0	0	0
3	1	1	186	1	0		0	0					0	0	0	0	0	0	0	0	0	0	0	0	0	0	0	0	0	0	0
3	1	1	29	1	0		0	0					0	0	0	0	0	0	0	0	0	0	0	0	0	0	0	0	0	0	0
3	1	1	31	1	0		0	0					0	0	0	0	0	0	0	0	0	0	0	0	0	0	0	0	0	0	0
3	1	1	121	1	0		0	0					0	0	0	0	0	0	0	0	0	0	0	0	0	0	0	0	0	0	0
3	1	1	114	1	0		0	0					0	0	0	0	0	0	0	0	0	0	0	0	0	0	0	0	0	0	0
3	1	0	34	1	0		0	0					0	0	0	0	0	0	0	0	0	0	0	0	0	0	0	0	0	0	0
3	1	0	118	1	0		0	0					0	0	0	0	0	0	0	0	0	0	0	0	0	0	0	0	0	0	0
3	1	0	185	1	0		0	0					0	0	0	0	0	0	0	0	0	0	0	0	0	0	0	0	0	0	0
3	1	1	150	1	0		0	0					0	0	0	0	0	0	0	0	0	0	0	0	0	0	0	0	0	0	0
3	1	1	70	1	0		0	0					0	0	0	0	0	0	0	0	0	0	0	0	0	0	0	0	0	0	0
3	1	0	215	1	0		0	0					0	0	0	0	0	0	0	0	0	0	0	0	0	0	0	0	0	0	0
3	1	1	84	1	0		0	0					0	0	0	0	0	0	0	0	0	0	0	0	0	0	0	0	0	0	0
3	1	1	165	1	0		0	0					0	0	0	0	0	0	0	0	0	0	0	0	0	0	0	0	0	0	0
3	1	0	177	1	0		0	0					0	0	0	0	0	0	0	0	0	0	0	0	0	0	0	0	0	0	0
3	1	1	76	1	0		0	0					0	0	0	0	0	0	0	0	0	0	0	0	0	0	0	0	0	0	0
3	1	0	138	1	0		0	0					0	0	0	0	0	0	0	0	0	0	0	0	0	0	0	0	0	0	0
3	1	1	88	1	0		0	0					0	0	0	0	0	0	0	0	0	0	0	0	0	0	0	0	0	0	0
3	1	1	79	1	0		0	0					0	0	0	0	0	0	0	0	0	0	0	0	0	0	0	0	0	0	0
3	1	1	70	1	0		0	0					0	0	0	0	0	0	0	0	0	0	0	0	0	0	0	0	0	0	0
3	1	1	27	1	0		0	0					0	0	0	0	0	0	0	0	0	0	0	0	0	0	0	0	0	0	0
3	1	0	8	1	0		0	0					0	0	0	0	0	0	0	0	0	0	0	0	0	0	0	0	0	0	0
3	1	1	14	1	0		0	0					0	0	0	0	0	0	0	0	0	0	0	0	0	0	0	0	0	0	0
3	1	1	150	1	0		0	0					0	0	0	0	0	0	0	0	0	0	0	0	0	0	0	0	0	0	0
3	1	1	147	1	0		0	0					0	0	0	0	0	0	0	0	0	0	0	0	0	0	0	0	0	0	0
3	1	0	57	1	0		0	0					0	0	0	0	0	0	0	0	0	0	0	0	0	0	0	0	0	0	0
3	1	0	45	1	0		0	0					0	0	0	0	0	0	0	0	0	0	0	0	0	0	0	0	0	0	0
3	1	0	180	1	0		0	0					0	0	0	0	0	0	0	0	0	0	0	0	0	0	0	0	0	0	0
3	1	1	15	1	0		0	0					0	0	0	0	0	0	0	0	0	0	0	0	0	0	0	0	0	0	0
3	1	0	48	1	0		0	0					0	0	0	0	0	0	0	0	0	0	0	0	0	0	0	0	0	0	0
3	1	1	22	1	0		0	0					0	0	0	0	0	0	0	0	0	0	0	0	0	0	0	0	0	0	0
3	1	1	49	1	0		0	0					0	0	0	0	0	0	0	0	0	0	0	0	0	0	0	0	0	0	0
3	1	1	174	1	0		0	0					0	0	0	0	0	0	0	0	0	0	0	0	0	0	0	0	0	0	0
3	1	1	75	1	0		0	0					0	0	0	0	0	0	0	0	0	0	0	0	0	0	0	0	0	0	0
3	1	1	197	1	0		0	0					0	0	0	0	0	0	0	0	0	0	0	0	0	0	0	0	0	0	0
3	1	1	104	1	0		0	0					0	0	0	0	0	0	0	0	0	0	0	0	0	0	0	0	0	0	0
3	1	0	89	1	0		0	0					0	0	0	0	0	0	0	0	0	0	0	0	0	0	0	0	0	0	0
3	1	1	75	1	0		0	0					0	0	0	0	0	0	0	0	0	0	0	0	0	0	0	0	0	0	0
3	1	1	67	1	0		0	0					0	0	0	0	0	0	0	0	0	0	0	0	0	0	0	0	0	0	0
3	1	1	169	1	0		0	0					0	0	0	0	0	0	0	0	0	0	0	0	0	0	0	0	0	0	0
3	1	1	55	1	0		0	0					0	0	0	0	0	0	0	0	0	0	0	0	0	0	0	0	0	0	0
3	1	1	121	1	0		0	0					0	0	0	0	0	0	0	0	0	0	0	0	0	0	0	0	0	0	0
3	2	1	82	1	0		0	0					0	0	0	0	0	0	0	0	0	0	0	0	0	0	0	0	0	0	0
3	2	0	141	1	0		0	0					0	0	0	0	0	0	0	0	0	0	0	0	0	0	0	0	0	0	0
3	2	1	44	1	0		0	0					0	0	0	0	0	0	0	0	0	0	0	0	0	0	0	0	0	0	0
3	2	0	154	1	0		0	0					0	0	0	0	0	0	0	0	0	0	0	0	0	0	0	0	0	0	0
3	2	1	151	1	0		0	0					0	0	0	0	0	0	0	0	0	0	0	0	0	0	0	0	0	0	0
3	2	0	105	1	0		0	0					0	0	0	0	0	0	0	0	0	0	0	0	0	0	0	0	0	0	0
3	2	0	108	1	0		0	0					0	0	0	0	0	0	0	0	0	0	0	0	0	0	0	0	0	0	0
3	2	1	69	1	0		0	0					0	0	0	0	0	0	0	0	0	0	0	0	0	0	0	0	0	0	0
3	2	1	183	1	0		0	0					0	0	0	0	0	0	0	0	0	0	0	0	0	0	0	0	0	0	0
3	2	0	170	1	0		0	0					0	0	0	0	0	0	0	0	0	0	0	0	0	0	0	0	0	0	0
3	2	0	123	1	0		0	0					0	0	0	0	0	0	0	0	0	0	0	0	0	0	0	0	0	0	0
3	2	0	216	1	0		0	0					0	0	0	0	0	0	0	0	0	0	0	0	0	0	0	0	0	0	0
3	2	0	33	1	0		0	0					0	0	0	0	0	0	0	0	0	0	0	0	0	0	0	0	0	0	0
3	2	0	194	1	0		0	0					0	0	0	0	0	0	0	0	0	0	0	0	0	0	0	0	0	0	0
3	2	1	24	1	0		0	0					0	0	0	0	0	0	0	0	0	0	0	0	0	0	0	0	0	0	0
3	2	1	137	1	0		0	0					0	0	0	0	0	0	0	0	0	0	0	0	0	0	0	0	0	0	0
3	2	0	27	1	0		0	0					0	0	0	0	0	0	0	0	0	0	0	0	0	0	0	0	0	0	0
3	2	1	147	1	0		0	0					0	0	0	0	0	0	0	0	0	0	0	0	0	0	0	0	0	0	0
3	2	1	24	1	0		0	0					0	0	0	0	0	0	0	0	0	0	0	0	0	0	0	0	0	0	0
3	2	1	89	1	0		0	0					0	0	0	0	0	0	0	0	0	0	0	0	0	0	0	0	0	0	0
3	2	1	26	1	0		0	0					0	0	0	0	0	0	0	0	0	0	0	0	0	0	0	0	0	0	0
3	2	0	5	1	0		0	0					0	0	0	0	0	0	0	0	0	0	0	0	0	0	0	0	0	0	0
3	2	0	150	1	0		0	0					0	0	0	0	0	0	0	0	0	0	0	0	0	0	0	0	0	0	0
3	2	1	109	1	0		0	0					0	0	0	0	0	0	0	0	0	0	0	0	0	0	0	0	0	0	0
3	2	0	156	1	0		0	0					0	0	0	0	0	0	0	0	0	0	0	0	0	0	0	0	0	0	0
3	2	1	59	1	0		0	0					0	0	0	0	0	0	0	0	0	0	0	0	0	0	0	0	0	0	0
3	2	0	123	1	0		0	0					0	0	0	0	0	0	0	0	0	0	0	0	0	0	0	0	0	0	0
3	2	1	178	1	0		0	0					0	0	0	0	0	0	0	0	0	0	0	0	0	0	0	0	0	0	0
3	2	0	62	1	0		0	0					0	0	0	0	0	0	0	0	0	0	0	0	0	0	0	0	0	0	0
3	2	1	50	1	0		0	0					0	0	0	0	0	0	0	0	0	0	0	0	0	0	0	0	0	0	0
3	2	0	144	1	0		0	0					0	0	0	0	0	0	0	0	0	0	0	0	0	0	0	0	0	0	0
3	2	1	210	1	0		0	0					0	0	0	0	0	0	0	0	0	0	0	0	0	0	0	0	0	0	0
3	2	0	198	1	0		0	0					0	0	0	0	0	0	0	0	0	0	0	0	0	0	0	0	0	0	0
3	2	1	80	1	0		0	0					0	0	0	0	0	0	0	0	0	0	0	0	0	0	0	0	0	0	0
3	2	1	126	1	0		0	0					0	0	0	0	0	0	0	0	0	0	0	0	0	0	0	0	0	0	0
3	2	0	119	1	0		0	0					0	0	0	0	0	0	0	0	0	0	0	0	0	0	0	0	0	0	0
3	2	0	139	1	0		0	0					0	0	0	0	0	0	0	0	0	0	0	0	0	0	0	0	0	0	0
3	2	1	166	1	0		0	0					0	0	0	0	0	0	0	0	0	0	0	0	0	0	0	0	0	0	0
3	2	1	46	1	0		0	0					0	0	0	0	0	0	0	0	0	0	0	0	0	0	0	0	0	0	0
3	2	0	105	1	0		0	0					0	0	0	0	0	0	0	0	0	0	0	0	0	0	0	0	0	0	0
3	2	1	190	1	0		0	0					0	0	0	0	0	0	0	0	0	0	0	0	0	0	0	0	0	0	0
3	2	0	167	1	0		0	0					0	0	0	0	0	0	0	0	0	0	0	0	0	0	0	0	0	0	0
3	2	1	157	1	0		0	0					0	0	0	0	0	0	0	0	0	0	0	0	0	0	0	0	0	0	0
3	2	0	70	1	0		0	0					0	0	0	0	0	0	0	0	0	0	0	0	0	0	0	0	0	0	0
3	2	0	186	1	0		0	0					0	0	0	0	0	0	0	0	0	0	0	0	0	0	0	0	0	0	0
3	2	0	144	1	0		0	0					0	0	0	0	0	0	0	0	0	0	0	0	0	0	0	0	0	0	0
3	2	1	59	1	0		0	0					0	0	0	0	0	0	0	0	0	0	0	0	0	0	0	0	0	0	0
3	2	0	123	1	0		0	0					0	0	0	0	0	0	0	0	0	0	0	0	0	0	0	0	0	0	0
3	2	0	132	1	0		0	0					0	0	0	0	0	0	0	0	0	0	0	0	0	0	0	0	0	0	0
3	2	1	170	1	0		0	0					0	0	0	0	0	0	0	0	0	0	0	0	0	0	0	0	0	0	0
3	2	1	122	1	0		0	0					0	0	0	0	0	0	0	0	0	0	0	0	0	0	0	0	0	0	0
3	2	0	62	1	0		0	0					0	0	0	0	0	0	0	0	0	0	0	0	0	0	0	0	0	0	0
3	2	0	179	1	0		0	0					0	0	0	0	0	0	0	0	0	0	0	0	0	0	0	0	0	0	0
3	2	0	200	1	0		0	0					0	0	0	0	0	0	0	0	0	0	0	0	0	0	0	0	0	0	0
3	2	1	81	1	0		0	0					0	0	0	0	0	0	0	0	0	0	0	0	0	0	0	0	0	0	0
3	2	1	192	1	0		0	0					0	0	0	0	0	0	0	0	0	0	0	0	0	0	0	0	0	0	0
3	2	1	85	1	0		0	0					0	0	0	0	0	0	0	0	0	0	0	0	0	0	0	0	0	0	0
3	2	0	46	1	0		0	0					0	0	0	0	0	0	0	0	0	0	0	0	0	0	0	0	0	0	0
3	2	0	74	1	0		0	0					0	0	0	0	0	0	0	0	0	0	0	0	0	0	0	0	0	0	0
3	2	1	26	1	0		0	0					0	0	0	0	0	0	0	0	0	0	0	0	0	0	0	0	0	0	0
3	2	0	22	1	0		0	0					0	0	0	0	0	0	0	0	0	0	0	0	0	0	0	0	0	0	0
3	2	1	17	1	0		0	0					0	0	0	0	0	0	0	0	0	0	0	0	0	0	0	0	0	0	0
3	2	1	99	1	0		0	0					0	0	0	0	0	0	0	0	0	0	0	0	0	0	0	0	0	0	0
3	2	0	119	1	0		0	0					0	0	0	0	0	0	0	0	0	0	0	0	0	0	0	0	0	0	0
3	2	1	185	1	0		0	0					0	0	0	0	0	0	0	0	0	0	0	0	0	0	0	0	0	0	0
3	2	0	122	1	0		0	0					0	0	0	0	0	0	0	0	0	0	0	0	0	0	0	0	0	0	0
3	2	1	36	1	0		0	0					0	0	0	0	0	0	0	0	0	0	0	0	0	0	0	0	0	0	0
3	2	0	123	1	0		0	0					0	0	0	0	0	0	0	0	0	0	0	0	0	0	0	0	0	0	0
3	2	1	153	1	0		0	0					0	0	0	0	0	0	0	0	0	0	0	0	0	0	0	0	0	0	0
3	2	0	65	1	0		0	0					0	0	0	0	0	0	0	0	0	0	0	0	0	0	0	0	0	0	0
3	2	1	165	1	0		0	0					0	0	0	0	0	0	0	0	0	0	0	0	0	0	0	0	0	0	0
3	2	0	43	1	0		0	0					0	0	0	0	0	0	0	0	0	0	0	0	0	0	0	0	0	0	0
3	2	1	182	1	0		0	0					0	0	0	0	0	0	0	0	0	0	0	0	0	0	0	0	0	0	0
3	2	1	181	1	0		0	0					0	0	0	0	0	0	0	0	0	0	0	0	0	0	0	0	0	0	0
3	2	0	104	1	0		0	0					0	0	0	0	0	0	0	0	0	0	0	0	0	0	0	0	0	0	0
3	2	1	62	1	0		0	0					0	0	0	0	0	0	0	0	0	0	0	0	0	0	0	0	0	0	0
3	2	1	44	1	0		0	0					0	0	0	0	0	0	0	0	0	0	0	0	0	0	0	0	0	0	0
3	2	0	120	1	0		0	0					0	0	0	0	0	0	0	0	0	0	0	0	0	0	0	0	0	0	0
3	2	1	117	1	0		0	0					0	0	0	0	0	0	0	0	0	0	0	0	0	0	0	0	0	0	0
3	2	0	193	1	0		0	0					0	0	0	0	0	0	0	0	0	0	0	0	0	0	0	0	0	0	0
3	2	1	147	1	0		0	0					0	0	0	0	0	0	0	0	0	0	0	0	0	0	0	0	0	0	0
3	2	1	144	1	0		0	0					0	0	0	0	0	0	0	0	0	0	0	0	0	0	0	0	0	0	0
3	2	1	5	1	0		0	0					0	0	0	0	0	0	0	0	0	0	0	0	0	0	0	0	0	0	0
3	2	1	22	1	0		0	0					0	0	0	0	0	0	0	0	0	0	0	0	0	0	0	0	0	0	0
3	2	1	208	1	0		0	0					0	0	0	0	0	0	0	0	0	0	0	0	0	0	0	0	0	0	0
3	2	1	37	1	0		0	0					0	0	0	0	0	0	0	0	0	0	0	0	0	0	0	0	0	0	0
3	2	1	2	1	0		0	0					0	0	0	0	0	0	0	0	0	0	0	0	0	0	0	0	0	0	0
3	2	1	29	1	0		0	0					0	0	0	0	0	0	0	0	0	0	0	0	0	0	0	0	0	0	0
3	2	1	181	1	0		0	0					0	0	0	0	0	0	0	0	0	0	0	0	0	0	0	0	0	0	0
3	2	1	68	1	0		0	0					0	0	0	0	0	0	0	0	0	0	0	0	0	0	0	0	0	0	0
3	2	1	46	1	0		0	0					0	0	0	0	0	0	0	0	0	0	0	0	0	0	0	0	0	0	0
3	2	0	55	1	0		0	0					0	0	0	0	0	0	0	0	0	0	0	0	0	0	0	0	0	0	0
3	2	1	117	1	0		0	0					0	0	0	0	0	0	0	0	0	0	0	0	0	0	0	0	0	0	0
3	2	1	118	1	0		0	0					0	0	0	0	0	0	0	0	0	0	0	0	0	0	0	0	0	0	0
3	2	0	5	1	0		0	0					0	0	0	0	0	0	0	0	0	0	0	0	0	0	0	0	0	0	0
3	2	1	204	1	0		0	0					0	0	0	0	0	0	0	0	0	0	0	0	0	0	0	0	0	0	0
3	2	0	188	1	0		0	0					0	0	0	0	0	0	0	0	0	0	0	0	0	0	0	0	0	0	0
3	2	1	170	1	0		0	0					0	0	0	0	0	0	0	0	0	0	0	0	0	0	0	0	0	0	0
3	2	1	109	1	0		0	0					0	0	0	0	0	0	0	0	0	0	0	0	0	0	0	0	0	0	0
3	2	1	124	1	0		0	0					0	0	0	0	0	0	0	0	0	0	0	0	0	0	0	0	0	0	0
3	2	1	197	1	0		0	0					0	0	0	0	0	0	0	0	0	0	0	0	0	0	0	0	0	0	0
3	2	1	157	1	0		0	0					0	0	0	0	0	0	0	0	0	0	0	0	0	0	0	0	0	0	0
3	2	1	15	1	0		0	0					0	0	0	0	0	0	0	0	0	0	0	0	0	0	0	0	0	0	0
3	2	1	38	1	0		0	0					0	0	0	0	0	0	0	0	0	0	0	0	0	0	0	0	0	0	0
3	2	1	51	1	0		0	0					0	0	0	0	0	0	0	0	0	0	0	0	0	0	0	0	0	0	0
3	2	1	184	1	0		0	0					0	0	0	0	0	0	0	0	0	0	0	0	0	0	0	0	0	0	0
3	2	1	46	1	0		0	0					0	0	0	0	0	0	0	0	0	0	0	0	0	0	0	0	0	0	0
3	2	1	177	1	0		0	0					0	0	0	0	0	0	0	0	0	0	0	0	0	0	0	0	0	0	0
3	2	0	18	1	0		0	0					0	0	0	0	0	0	0	0	0	0	0	0	0	0	0	0	0	0	0
3	2	1	32	1	0		0	0					0	0	0	0	0	0	0	0	0	0	0	0	0	0	0	0	0	0	0
3	2	0	147	1	0		0	0					0	0	0	0	0	0	0	0	0	0	0	0	0	0	0	0	0	0	0
3	2	1	50	1	0		0	0					0	0	0	0	0	0	0	0	0	0	0	0	0	0	0	0	0	0	0
3	2	0	75	1	0		0	0					0	0	0	0	0	0	0	0	0	0	0	0	0	0	0	0	0	0	0
3	2	0	41	1	0		0	0					0	0	0	0	0	0	0	0	0	0	0	0	0	0	0	0	0	0	0
3	2	0	114	1	0		0	0					0	0	0	0	0	0	0	0	0	0	0	0	0	0	0	0	0	0	0
3	2	0	120	1	0		0	0					0	0	0	0	0	0	0	0	0	0	0	0	0	0	0	0	0	0	0
3	2	0	28	1	0		0	0					0	0	0	0	0	0	0	0	0	0	0	0	0	0	0	0	0	0	0
3	2	1	14	1	0		0	0					0	0	0	0	0	0	0	0	0	0	0	0	0	0	0	0	0	0	0
3	2	0	82	1	0		0	0					0	0	0	0	0	0	0	0	0	0	0	0	0	0	0	0	0	0	0
3	2	1	1	1	0		0	0					0	0	0	0	0	0	0	0	0	0	0	0	0	0	0	0	0	0	0
3	2	1	210	1	0		0	0					0	0	0	0	0	0	0	0	0	0	0	0	0	0	0	0	0	0	0
3	2	0	86	1	0		0	0					0	0	0	0	0	0	0	0	0	0	0	0	0	0	0	0	0	0	0
3	2	0	15	1	0		0	0					0	0	0	0	0	0	0	0	0	0	0	0	0	0	0	0	0	0	0
3	2	1	132	1	0		0	0					0	0	0	0	0	0	0	0	0	0	0	0	0	0	0	0	0	0	0
3	2	1	101	1	0		0	0					0	0	0	0	0	0	0	0	0	0	0	0	0	0	0	0	0	0	0
3	2	1	35	1	0		0	0					0	0	0	0	0	0	0	0	0	0	0	0	0	0	0	0	0	0	0
3	2	0	211	1	0		0	0					0	0	0	0	0	0	0	0	0	0	0	0	0	0	0	0	0	0	0
3	2	1	121	1	0		0	0					0	0	0	0	0	0	0	0	0	0	0	0	0	0	0	0	0	0	0
3	2	1	33	1	0		0	0					0	0	0	0	0	0	0	0	0	0	0	0	0	0	0	0	0	0	0
3	2	0	52	1	0		0	0					0	0	0	0	0	0	0	0	0	0	0	0	0	0	0	0	0	0	0
3	2	1	158	1	0		0	0					0	0	0	0	0	0	0	0	0	0	0	0	0	0	0	0	0	0	0
3	2	1	206	1	0		0	0					0	0	0	0	0	0	0	0	0	0	0	0	0	0	0	0	0	0	0
3	2	0	168	1	0		0	0					0	0	0	0	0	0	0	0	0	0	0	0	0	0	0	0	0	0	0
3	2	0	12	1	0		0	0					0	0	0	0	0	0	0	0	0	0	0	0	0	0	0	0	0	0	0
3	2	0	5	1	0		0	0					0	0	0	0	0	0	0	0	0	0	0	0	0	0	0	0	0	0	0
3	2	1	100	1	0		0	0					0	0	0	0	0	0	0	0	0	0	0	0	0	0	0	0	0	0	0
3	2	1	1	1	0		0	0					0	0	0	0	0	0	0	0	0	0	0	0	0	0	0	0	0	0	0
3	2	0	174	1	0		0	0					0	0	0	0	0	0	0	0	0	0	0	0	0	0	0	0	0	0	0
3	2	1	85	1	0		0	0					0	0	0	0	0	0	0	0	0	0	0	0	0	0	0	0	0	0	0
3	2	1	75	1	0		0	0					0	0	0	0	0	0	0	0	0	0	0	0	0	0	0	0	0	0	0
3	2	1	207	1	0		0	0					0	0	0	0	0	0	0	0	0	0	0	0	0	0	0	0	0	0	0
3	2	1	151	1	0		0	0					0	0	0	0	0	0	0	0	0	0	0	0	0	0	0	0	0	0	0
3	2	1	41	1	0		0	0					0	0	0	0	0	0	0	0	0	0	0	0	0	0	0	0	0	0	0
3	2	0	12	1	0		0	0					0	0	0	0	0	0	0	0	0	0	0	0	0	0	0	0	0	0	0
3	2	1	15	1	0		0	0					0	0	0	0	0	0	0	0	0	0	0	0	0	0	0	0	0	0	0
3	2	1	14	1	0		0	0					0	0	0	0	0	0	0	0	0	0	0	0	0	0	0	0	0	0	0
3	2	1	24	1	0		0	0					0	0	0	0	0	0	0	0	0	0	0	0	0	0	0	0	0	0	0
3	2	1	151	1	0		0	0					0	0	0	0	0	0	0	0	0	0	0	0	0	0	0	0	0	0	0
3	2	1	154	1	0		0	0					0	0	0	0	0	0	0	0	0	0	0	0	0	0	0	0	0	0	0
3	2	0	2	1	0		0	0					0	0	0	0	0	0	0	0	0	0	0	0	0	0	0	0	0	0	0
3	2	1	14	1	0		0	0					0	0	0	0	0	0	0	0	0	0	0	0	0	0	0	0	0	0	0
3	2	1	73	1	0		0	0					0	0	0	0	0	0	0	0	0	0	0	0	0	0	0	0	0	0	0
3	2	0	174	1	0		0	0					0	0	0	0	0	0	0	0	0	0	0	0	0	0	0	0	0	0	0
3	2	1	140	1	0		0	0					0	0	0	0	0	0	0	0	0	0	0	0	0	0	0	0	0	0	0
3	2	0	92	1	0		0	0					0	0	0	0	0	0	0	0	0	0	0	0	0	0	0	0	0	0	0
3	2	1	156	1	0		0	0					0	0	0	0	0	0	0	0	0	0	0	0	0	0	0	0	0	0	0
3	2	1	202	1	0		0	0					0	0	0	0	0	0	0	0	0	0	0	0	0	0	0	0	0	0	0
3	2	1	95	1	0		0	0					0	0	0	0	0	0	0	0	0	0	0	0	0	0	0	0	0	0	0
3	2	1	113	1	0		0	0					0	0	0	0	0	0	0	0	0	0	0	0	0	0	0	0	0	0	0
3	2	0	83	1	0		0	0					0	0	0	0	0	0	0	0	0	0	0	0	0	0	0	0	0	0	0
3	2	0	150	1	0		0	0					0	0	0	0	0	0	0	0	0	0	0	0	0	0	0	0	0	0	0
3	2	0	94	1	0		0	0					0	0	0	0	0	0	0	0	0	0	0	0	0	0	0	0	0	0	0
3	2	0	91	1	0		0	0					0	0	0	0	0	0	0	0	0	0	0	0	0	0	0	0	0	0	0
3	2	1	81	1	0		0	0					0	0	0	0	0	0	0	0	0	0	0	0	0	0	0	0	0	0	0
3	2	1	80	1	0		0	0					0	0	0	0	0	0	0	0	0	0	0	0	0	0	0	0	0	0	0
3	2	1	53	1	0		0	0					0	0	0	0	0	0	0	0	0	0	0	0	0	0	0	0	0	0	0
3	2	1	192	1	0		0	0					0	0	0	0	0	0	0	0	0	0	0	0	0	0	0	0	0	0	0
3	2	0	94	1	0		0	0					0	0	0	0	0	0	0	0	0	0	0	0	0	0	0	0	0	0	0
3	2	1	85	1	0		0	0					0	0	0	0	0	0	0	0	0	0	0	0	0	0	0	0	0	0	0
3	2	0	12	1	0		0	0					0	0	0	0	0	0	0	0	0	0	0	0	0	0	0	0	0	0	0
3	2	0	134	1	0		0	0					0	0	0	0	0	0	0	0	0	0	0	0	0	0	0	0	0	0	0
3	2	0	37	1	0		0	0					0	0	0	0	0	0	0	0	0	0	0	0	0	0	0	0	0	0	0
3	2	1	33	1	0		0	0					0	0	0	0	0	0	0	0	0	0	0	0	0	0	0	0	0	0	0
3	2	0	97	1	0		0	0					0	0	0	0	0	0	0	0	0	0	0	0	0	0	0	0	0	0	0
3	2	0	89	1	0		0	0					0	0	0	0	0	0	0	0	0	0	0	0	0	0	0	0	0	0	0
3	2	1	21	1	0		0	0					0	0	0	0	0	0	0	0	0	0	0	0	0	0	0	0	0	0	0
3	2	1	119	1	0		0	0					0	0	0	0	0	0	0	0	0	0	0	0	0	0	0	0	0	0	0
3	2	0	124	1	0		0	0					0	0	0	0	0	0	0	0	0	0	0	0	0	0	0	0	0	0	0
3	2	1	22	1	0		0	0					0	0	0	0	0	0	0	0	0	0	0	0	0	0	0	0	0	0	0
3	2	1	107	1	0		0	0					0	0	0	0	0	0	0	0	0	0	0	0	0	0	0	0	0	0	0
3	2	0	40	1	0		0	0					0	0	0	0	0	0	0	0	0	0	0	0	0	0	0	0	0	0	0
3	2	1	81	1	0		0	0					0	0	0	0	0	0	0	0	0	0	0	0	0	0	0	0	0	0	0
3	2	1	168	1	0		0	0					0	0	0	0	0	0	0	0	0	0	0	0	0	0	0	0	0	0	0
3	2	0	86	1	0		0	0					0	0	0	0	0	0	0	0	0	0	0	0	0	0	0	0	0	0	0
3	2	1	150	1	0		0	0					0	0	0	0	0	0	0	0	0	0	0	0	0	0	0	0	0	0	0
3	2	0	158	1	0		0	0					0	0	0	0	0	0	0	0	0	0	0	0	0	0	0	0	0	0	0
3	2	1	91	1	0		0	0					0	0	0	0	0	0	0	0	0	0	0	0	0	0	0	0	0	0	0
3	2	1	52	1	0		0	0					0	0	0	0	0	0	0	0	0	0	0	0	0	0	0	0	0	0	0
3	2	1	206	1	0		0	0					0	0	0	0	0	0	0	0	0	0	0	0	0	0	0	0	0	0	0
3	2	1	202	1	0		0	0					0	0	0	0	0	0	0	0	0	0	0	0	0	0	0	0	0	0	0
3	2	1	113	1	0		0	0					0	0	0	0	0	0	0	0	0	0	0	0	0	0	0	0	0	0	0
3	2	0	85	1	0		0	0					0	0	0	0	0	0	0	0	0	0	0	0	0	0	0	0	0	0	0
3	2	0	215	1	0		0	0					0	0	0	0	0	0	0	0	0	0	0	0	0	0	0	0	0	0	0
3	2	0	150	1	0		0	0					0	0	0	0	0	0	0	0	0	0	0	0	0	0	0	0	0	0	0
3	2	1	184	1	0		0	0					0	0	0	0	0	0	0	0	0	0	0	0	0	0	0	0	0	0	0
3	2	1	160	1	0		0	0					0	0	0	0	0	0	0	0	0	0	0	0	0	0	0	0	0	0	0
2	3	1	215	1	0	0	0	1	0	0		1	0	1	1	0	0	0	0	1	0	0	0	0	0	0	0	0	0	1	0
2	3	1	215	0	0	1	0	1				1	1	0	1	0	0	0	0	0	0	0	0	1	0	0	0	0	0	0	0
3	4	1	215	1	0	6	0	0				0	0	0	0	0	0	0	0	0	0	0	0	0	0	0	0	0	0	0	0
2	4	1	215	0	0	1	0	1				1	1	0	1	0	0	0	0	0	0	0	1	1	0	0	0	0	0	1	0
2	5	1	216	0	0	1	0	1				1	1	1	1	0	0	0	0	1	0	1	0	0	0	1	0	0	0	1	0
3	5	1	216	0	0	4	0	0				0	1	1	1	0	0	0	1	0	0	1	0	0	0	0	0	0	0	1	0
3	3	1	214	1	0	5	0	0				0	0	0	1	0	0	0	0	0	0	0	0	0	0	0	0	0	0	0	0
2	4	1	214	0	0	6	0	1				1	0	1	1	1	0	0	0	1	0	0	0	0	1	1	0	0	0	1	0
3	6	1	216	1	0	4	0	0				0	0	0	1	0	0	0	0	0	0	0	0	0	0	0	0	0	0	1	0
2	3	1	213	0	0	6	0	1				1	0	1	1	0	0	0	0	0	0	0	0	0	1	1	0	0	0	1	0
2	4	1	214	1	0	1	0	1				1	0	1	1	1	0	0	0	1	0	0	0	0	0	0	0	0	0	1	0
3	3	1	212	1	0	5	0	0				0	0	0	1	0	0	0	0	0	0	0	0	0	0	0	0	0	0	0	0
3	4	1	213	1	0	1	0	0				0	0	0	0	0	0	0	0	0	0	0	0	0	0	0	0	0	0	0	0
0	4	1	213	1	0	1	1	1				1	0	1	0	0	0	0	0	1	0	0	0	0	0	0	0	0	0	0	0
3	4	1	213	1	0	6	0	0				0	0	0	0	0	0	0	0	0	0	0	0	0	0	0	0	0	0	0	0
3	3	1	212	1	0	3	0	0				0	0	0	0	0	0	0	0	0	0	0	0	0	0	0	0	0	0	0	0
1	5	1	214	0	1	2	1	0				0	0	1	0	0	0	0	0	1	0	0	0	0	0	0	0	0	0	0	0
2	4	1	213	0	0	6	0	1				1	0	1	1	0	0	0	0	1	0	0	0	0	0	0	0	1	0	0	0
3	4	1	212	1	0	5	0	0				0	0	0	1	0	0	0	0	0	0	0	0	0	0	0	0	0	0	0	0
3	4	1	212	1	0	6	0	0				0	0	0	1	0	0	0	0	0	0	0	0	0	0	1	0	0	0	1	0
3	4	1	212	1	0	6	0	0				0	1	0	1	0	0	0	0	0	0	1	0	0	0	0	0	0	0	1	0
2	5	1	212	0	0	6	0	1				1	0	1	1	0	0	0	0	1	0	0	1	0	0	0	0	0	0	0	0
2	4	1	211	0	0	0	0	1				1	0	1	0	0	0	0	0	1	0	0	0	0	0	0	0	0	0	0	0
2	3	1	210	0	0	1	0	1				1	0	1	0	0	0	0	0	1	0	0	0	0	0	0	0	0	0	0	0
3	4	1	211	1	0	4	0	0				0	0	0	1	0	0	0	0	0	0	0	0	0	0	0	0	0	0	0	0
2	5	1	211	0	0	1	0	1				1	0	0	1	1	0	0	0	0	0	0	0	0	0	0	0	0	0	0	0
3	4	1	210	1	0	3	0	0				0	0	0	1	0	0	0	0	0	0	0	0	0	0	0	0	0	0	0	0
3	6	1	212	1	0	6	0	0				0	0	0	0	0	0	0	0	0	0	0	0	0	0	0	0	0	0	0	0
2	5	1	211	1	0	1	0	1				1	0	0	0	0	0	0	0	0	0	0	0	0	0	0	0	0	0	0	0
3	3	1	209	1	0	3	0	0				0	0	0	1	0	0	0	0	0	0	0	0	0	0	0	0	0	0	0	0
2	5	1	211	1	0	0	0	1				1	0	1	0	0	0	0	0	1	0	0	0	0	0	0	0	0	0	0	0
2	6	1	212	0	0		0	1				1	0	1	0	0	0	0	1	1	0	0	0	0	0	0	0	0	0	0	0
0	6	1	212	1	1	2	1	1				1	1	1	0	0	0	0	0	1	0	0	0	1	0	0	0	0	0	0	0
3	3	1	209	1	0	3	0	0				0	0	0	0	0	0	0	0	0	0	0	0	0	0	0	0	0	0	0	0
3	6	1	212	1	0	6	0	0				0	0	0	0	0	0	0	0	0	0	0	0	0	0	0	0	0	0	0	0
3	4	1	210	1	0	6	0	0				0	0	0	0	0	0	0	0	0	0	0	0	0	0	0	0	0	0	0	0
3	5	1	211	1	0	6	0	0				0	0	0	0	0	0	0	0	0	0	0	0	0	0	0	0	0	0	0	0
3	6	1	212	1	0	6	0	0				0	0	0	0	0	0	0	0	0	0	0	0	0	0	0	0	0	0	0	0
3	5	1	210	1	0	6	0	0				0	0	0	0	0	0	0	0	0	0	0	0	0	0	0	0	0	0	0	0
3	3	1	208	1	0	1	0	0				0	0	0	1	0	0	0	0	0	0	0	0	0	0	0	0	0	0	0	0
3	4	1	209	1	0	5	0	0				0	0	0	1	0	0	0	0	0	0	0	0	0	0	0	0	0	0	0	0
3	5	1	210	1	0	6	0	0				0	0	0	1	0	0	0	0	0	0	0	0	0	0	0	0	0	0	0	0
2	3	1	207	1	0	1	0	1	0	0		1	0	1	1	0	0	1	0	1	0	0	0	0	0	0	0	0	0	0	0
3	4	1	208	1	0	5	0	0				0	0	0	1	0	0	0	0	0	0	0	0	0	0	0	0	0	0	0	0
3	5	1	209	0	0		0	0				0	0	0	0	0	0	0	0	0	0	0	0	0	0	0	0	0	0	0	0
0	4	1	208	1	0	1	1	1	0	0		1	0	1	0	0	1	0	1	1	0	0	0	0	0	0	0	0	0	0	0
2	5	1	209	1	0	0	0	1				1	0	1	1	0	0	0	0	1	0	0	0	0	0	0	0	0	0	0	0
2	4	1	207	0	0	1	0	1				1	0	1	1	1	0	0	0	1	0	0	0	0	0	0	0	0	0	0	0
2	3	1	205	1	0	1	0	1				1	0	0	1	0	0	0	0	0	0	0	0	0	0	0	0	0	0	0	0
3	6	1	208	1	0	6	0	0				0	0	0	0	0	0	0	0	0	0	0	0	0	0	0	0	0	0	0	0
3	5	1	207	1	0	3	0	0				0	0	0	1	0	0	0	0	0	0	0	0	0	0	0	0	0	0	0	0
3	4	1	206	1	0	5	0	0				0	0	0	1	0	0	0	0	0	0	0	0	0	0	0	0	0	0	0	0
2	4	1	206	0	0	6	0	1				1	0	1	1	0	0	0	0	1	0	0	0	0	0	0	0	0	0	0	0
2	6	1	207	0	0	6	0	1				0	0	1	1	0	1	0	1	1	0	0	0	0	0	0	0	0	0	1	0
2	4	1	205	1	0	3	0	1				1	1	1	1	0	0	0	0	1	0	1	1	0	0	0	0	0	0	0	0
3	6	1	207	1	0	5	0	0				0	0	0	1	0	0	0	0	0	0	0	0	0	0	0	0	0	0	0	0
3	3	1	203	1	0	6	0	0				0	0	0	1	0	0	0	0	0	0	0	0	0	0	0	0	0	0	0	0
3	4	1	204	1	0	5	0	0				0	0	0	0	0	0	0	0	0	0	0	0	0	0	0	0	0	0	0	0
2	3	1	203	1	0	0	0	1				1	0	1	1	0	0	0	0	0	0	0	0	0	0	0	0	0	0	0	0
3	5	1	205	1	0	5	0	0				0	0	0	1	0	0	0	0	0	0	0	0	0	0	0	0	0	0	0	0
3	4	1	204	1	0	6	0	0				0	0	0	1	0	0	0	0	0	0	0	0	0	0	0	0	0	0	0	0
2	5	1	204	0	0	1	0	1				1	1	0	1	0	0	0	0	0	0	1	1	1	0	0	0	0	0	0	0
0	5	1	204	0	0	0	1	1				1	1	1	1	0	0	0	0	1	0	0	0	1	0	1	0	0	0	0	0
3	3	1	202	1	0	6	0	0				0	0	0	1	0	0	0	0	0	0	0	0	0	0	0	0	0	0	0	0
3	5	1	203	1	0	3	0	0				0	0	0	0	0	0	0	0	0	0	0	0	0	0	0	0	0	0	0	0
3	5	1	203	0	0		0	0				0	0	0	0	0	0	0	0	0	0	0	0	0	0	0	0	0	0	0	0
3	4	1	202	1	0	6	0	0				0	0	0	0	0	0	0	0	0	0	0	0	0	0	0	0	0	0	0	0
2	5	1	203	1	0	1	0	1				1	0	1	1	0	0	0	0	1	0	0	0	0	0	0	0	0	0	1	0
3	6	1	203	1	0	7	0	0				0	0	0	0	0	0	0	0	0	0	0	0	0	0	0	0	0	0	0	0
2	6	1	203	0	0	6	0	1				1	0	0	1	0	0	0	0	0	0	0	0	0	0	1	0	0	0	1	0
3	5	1	202	1	0	3	0	0				0	0	0	0	0	0	0	0	0	0	0	0	0	0	0	0	0	0	0	0
2	4	1	201	1	0	1	0	1				1	1	1	1	0	0	0	0	1	0	0	0	1	1	0	0	0	0	0	0
3	4	1	201	1	0	6	0	0				0	0	0	0	0	0	0	0	0	0	0	0	0	0	0	0	0	0	0	0
3	5	1	202	1	0	6	0	0				0	0	0	0	0	0	0	0	0	0	0	0	0	0	0	0	0	0	0	0
2	4	1	200	1	0	1	0	1				1	1	0	1	0	0	0	0	0	0	0	1	1	0	0	0	1	0	0	0
3	3	1	198	1	0	6	0	0				0	0	0	0	0	0	0	0	0	0	0	0	0	0	0	0	0	0	0	0
3	3	1	198	1	0	6	0	0				0	0	0	0	0	0	0	0	0	0	0	0	0	0	0	0	0	0	0	0
3	6	1	201	1	0	6	0	0				0	0	0	0	0	0	0	0	0	0	0	0	0	0	0	0	0	0	0	0
3	3	1	197	1	0	5	0	0				0	0	0	1	0	0	0	0	0	0	0	0	0	0	0	0	0	0	0	0
2	4	1	198	0	0	6	0	1				0	0	1	1	0	1	0	0	0	1	0	0	0	0	0	0	0	0	0	0
2	3	1	197	0	0	6	0	1				1	1	0	1	0	0	0	0	0	0	1	0	0	0	0	0	0	0	0	0
2	4	1	198	0	0	1	0	1				1	1	0	1	0	0	0	0	0	0	1	1	1	0	0	0	0	0	0	0
3	4	1	198	1	0	6	0	0				0	0	0	1	0	0	0	0	0	0	0	0	0	0	0	0	0	0	0	0
3	5	1	198	0	0	6	0	0				0	0	0	0	0	0	0	0	0	0	0	0	0	0	0	0	0	0	0	0
2	4	1	196	1	0	1	0	1				1	1	1	1	0	1	0	0	1	0	1	1	1	0	1	0	0	0	1	0
2	6	1	198	1	0	6	0	1				1	0	0	1	0	0	0	0	0	0	0	0	0	0	0	0	0	0	0	0
2	4	1	196	0	0	6	0	1				1	0	0	1	0	0	0	0	0	0	0	0	0	0	0	0	0	0	0	0
0	3	1	195	1	1	2	1	1				1	0	1	1	0	0	0	0	1	0	0	0	0	1	1	0	0	0	1	0
3	5	1	197	1	0	5	0	0				0	0	0	1	0	0	0	0	0	0	0	0	0	0	0	0	0	0	0	0
3	5	1	196	1	0	7	0	0				0	0	0	0	0	0	0	0	0	0	0	0	0	0	0	0	0	0	0	0
3	3	1	194	1	0	6	0	0				0	0	0	0	0	0	0	0	0	0	0	0	0	0	0	0	0	0	0	0
3	4	1	195	1	0	6	0	0				0	0	0	0	0	0	0	0	0	0	0	0	0	0	0	0	0	0	0	0
2	5	1	196	1	0	1	0	1				1	0	1	1	0	0	0	0	1	0	0	0	0	0	0	0	0	0	1	0
0	6	1	196	1	1	2	1	1				1	0	1	1	0	0	0	1	1	0	0	0	0	0	0	0	0	0	0	3
3	3	1	193	1	0	5	0	0				0	0	0	1	0	0	0	0	0	0	0	0	0	0	0	0	0	0	0	0
3	4	1	194	1	0	5	0	0				0	0	0	0	0	0	0	0	0	0	0	0	0	0	0	0	0	0	0	0
3	3	1	193	1	0	7	0	0				0	0	0	0	0	0	0	0	0	0	0	0	0	0	0	0	0	0	0	0
2	5	1	195	1	0	7	0	1				1	0	1	1	0	0	0	0	1	0	0	0	0	0	0	0	0	0	0	0
3	6	1	196	1	0	4	0	0				0	0	0	0	0	0	0	0	0	0	0	0	0	0	0	0	0	0	0	0
3	3	1	192	1	0	7	0	0				0	1	0	1	0	0	0	0	0	0	1	0	0	0	0	0	0	0	0	0
3	4	1	193	1	0	5	0	0				0	0	0	1	0	0	0	0	0	0	0	0	0	0	0	0	0	0	0	0
3	3	1	192	1	0	6	0	0				0	0	0	0	0	0	0	0	0	0	0	0	0	0	0	0	0	0	0	0
3	4	1	193	1	0	6	0	0				0	0	0	0	0	0	0	0	0	0	0	0	0	0	0	0	0	0	0	0
3	5	1	194	0	0		0	0				0	0	0	0	0	0	0	0	0	0	0	0	0	0	0	0	0	0	0	0
3	6	1	195	0	0	6	0	0				0	0	0	0	0	0	0	0	0	0	0	0	0	0	0	0	0	0	0	0
3	5	1	194	1	0	5	0	0				0	0	0	1	0	0	0	0	0	0	0	0	0	0	0	0	0	0	0	0
3	5	1	194	1	0	5	0	0				0	0	0	1	0	0	0	0	0	0	0	0	0	0	0	0	0	0	0	0
3	3	1	192	1	0	5	0	0				0	0	0	1	0	0	0	0	0	0	0	0	0	0	0	0	0	0	0	0
3	3	1	191	1	0	6	0	0				0	0	0	0	0	0	0	0	0	0	0	0	0	0	0	0	0	0	0	0
0	5	1	193	0	0	6	1	1				1	0	1	0	0	1	0	0	1	1	0	0	0	0	0	0	0	0	0	0
3	6	1	194	0	0	1	0	0				0	1	0	1	0	0	0	0	0	0	1	0	1	0	1	0	0	0	0	0
3	5	1	193	1	0	6	0	0				0	0	0	1	1	0	0	0	0	0	0	0	0	0	0	0	0	0	0	0
0	4	1	192	0	0	6	1	1				1	0	0	1	0	0	0	0	0	0	0	1	0	0	0	0	0	0	0	0
2	5	1	193	0	0	1	0	1				1	0	1	0	0	0	0	0	1	0	0	0	0	0	0	0	0	0	0	0
2	3	1	190	1	0	1	0	1				1	1	0	1	0	0	0	0	0	0	1	0	0	0	0	0	0	0	1	0
3	5	1	192	1	0	5	0	0				0	0	0	1	0	0	0	0	0	0	0	0	0	0	0	0	0	0	0	0
3	6	1	193	1	0	4	0	0				0	1	0	1	0	0	0	0	0	0	1	0	0	0	0	0	0	0	0	0
3	6	1	192	1	0	4	0	0				0	0	0	0	0	0	0	0	0	0	0	0	0	0	0	0	0	0	0	0
3	3	1	189	1	0	5	0	0				0	0	0	1	0	0	0	0	0	0	0	0	0	0	0	0	0	0	0	0
3	3	1	189	1	0	3	0	0				0	0	0	0	0	0	0	0	0	0	0	0	0	0	0	0	0	0	0	0
3	5	1	191	1	0	3	0	0				0	1	0	0	0	0	0	0	0	0	0	0	1	0	0	0	0	0	0	0
3	6	1	192	1	0	3	0	0				0	1	0	1	0	0	0	0	0	0	0	0	1	0	1	0	0	0	0	0
3	5	1	191	1	0	6	0	0				0	0	0	0	0	0	0	0	0	0	0	0	0	0	0	0	0	0	0	0
2	5	1	191	1	0	3	0	1				1	0	1	1	0	0	0	0	1	0	0	0	0	0	0	0	1	0	0	0
3	5	1	191	1	0	7	0	0				0	0	0	1	0	0	0	0	0	0	0	0	0	0	0	0	0	0	0	0
3	6	1	192	1	0	3	0	0				0	0	0	1	0	0	0	0	0	0	0	0	0	0	0	0	0	0	0	0
2	6	1	191	1	0	1	0	1				1	0	0	0	0	0	0	0	0	0	0	0	0	0	0	0	0	0	0	0
2	5	1	190	0	0	6	0	1				1	0	1	0	0	0	0	1	1	0	0	0	0	0	0	0	0	0	0	0
3	6	1	191	1	0	3	0	0				0	0	0	0	0	0	0	0	0	0	0	0	0	0	0	0	0	0	0	0
3	6	1	191	1	0	6	0	0				0	0	0	0	0	0	0	0	0	0	0	0	0	0	0	0	0	0	0	0
3	4	1	188	1	0	5	0	0				0	0	0	0	0	0	0	0	0	0	0	0	0	0	0	0	0	0	0	0
3	4	1	188	1	0	4	0	0				0	0	0	0	0	0	0	0	0	0	0	0	0	0	0	0	0	0	0	0
3	6	1	190	0	0	6	0	0				0	0	1	0	0	0	0	1	1	0	0	0	0	0	0	0	0	0	0	0
2	6	1	190	0	0	1	0	1				1	0	1	1	0	1	0	0	1	0	0	0	0	0	0	0	0	0	1	0
2	6	1	189	0	0	0	0	1				1	0	1	1	0	0	0	0	1	0	0	0	0	1	0	0	0	0	0	0
2	5	1	188	0	0	6	0	1				1	0	0	1	0	0	0	0	0	0	0	0	0	0	0	0	0	0	0	0
2	4	1	186	1	0	5	0	1				1	0	0	1	0	0	0	0	0	0	0	0	0	0	0	0	0	0	0	0
2	5	1	187	0	0	1	0	1				1	0	1	1	0	0	0	0	1	0	0	0	0	0	0	0	0	0	1	0
2	6	1	188	0	0	6	0	1				1	0	1	0	0	1	0	1	1	0	0	0	0	0	0	0	0	0	0	0
2	4	1	186	0	0	6	0	1				1	0	1	1	0	0	0	0	1	0	0	0	0	0	0	0	0	0	0	0
2	4	1	186	1	0	6	0	1				0	0	0	1	0	0	0	0	0	1	0	0	0	0	0	0	0	0	0	0
3	5	1	187	1	0	6	0	0				0	0	0	0	0	0	0	0	0	0	0	0	0	0	0	0	0	0	0	0
2	6	1	188	0	0	6	0	1				1	0	1	0	0	1	0	1	1	0	0	0	0	0	0	0	0	0	0	0
2	3	1	185	0	0	6	0	1				1	0	0	1	0	0	0	0	0	0	0	0	0	0	0	0	0	0	0	0
3	3	1	184	1	0	6	0	0				0	0	0	0	0	0	0	0	0	0	0	0	0	0	0	0	0	0	0	0
3	6	1	187	1	0	6	0	0				0	0	0	1	0	0	0	0	0	0	0	0	0	0	0	0	0	0	0	0
2	3	1	184	1	0	0	0	1				1	0	1	0	0	0	0	0	1	0	0	0	0	0	0	0	0	0	0	0
3	4	1	185	1	0	6	0	0				0	0	0	1	0	0	0	0	0	0	0	0	0	0	0	0	0	0	0	0
3	5	1	186	0	0	6	0	0				0	0	0	0	0	0	0	0	0	0	0	0	0	0	0	0	0	0	0	0
3	6	1	186	0	0	0	0	0				0	0	1	1	0	0	0	1	1	0	0	0	0	0	0	1	0	0	0	0
3	3	1	183	1	0	4	0	0				0	0	0	0	0	0	0	0	0	0	0	0	0	0	0	0	0	0	0	0
3	4	1	184	1	0	4	0	0				0	0	0	0	0	0	0	0	0	0	0	0	0	0	0	0	0	0	0	0
3	4	1	183	1	0	6	0	0				0	0	0	0	0	0	0	0	0	0	0	0	0	0	0	0	0	0	0	0
2	3	1	182	0	0	6	0	1	0	0		1	1	1	1	0	0	0	0	1	0	0	0	1	0	0	0	0	0	0	0
3	3	1	182	1	0	6	0	0				0	0	0	0	0	0	0	0	0	0	0	0	0	0	0	0	0	0	0	0
3	4	1	182	1	0	4	0	0				0	0	0	1	0	0	1	0	0	0	0	0	0	0	0	0	0	0	0	0
3	5	1	183	1	0	6	0	0				0	0	0	0	0	0	0	0	0	0	0	0	0	0	0	0	0	0	0	0
2	3	1	181	0	0		0	1				1	0	1	1	0	0	0	0	1	0	0	1	0	0	0	0	0	0	1	0
2	5	1	182	0	0	6	0	1				1	0	1	1	0	0	0	0	1	0	0	0	0	0	1	0	0	0	1	0
2	5	1	182	0	0		0	1				1	1	0	0	0	0	0	0	0	0	0	0	1	0	0	0	0	0	0	0
3	3	1	180	1	0	5	0	0				0	0	0	1	0	0	0	0	0	0	0	0	0	0	0	0	0	0	0	0
2	6	1	183	1	0	3	0	1				1	1	0	1	0	0	0	0	0	0	1	1	0	0	0	0	0	0	0	0
2	4	1	181	0	0	6	0	1				1	0	0	1	0	0	0	0	0	0	0	0	0	0	0	0	0	0	0	0
3	6	1	183	1	0	6	0	0				0	0	0	1	0	0	0	0	0	0	0	0	0	0	0	0	0	0	0	0
3	6	1	183	1	0	6	0	0				0	0	0	1	0	0	0	0	0	0	0	0	0	0	0	0	0	0	0	0
3	6	1	182	1	0	3	0	0				0	0	0	1	0	0	0	0	0	0	0	0	0	0	0	0	0	0	0	0
3	4	1	180	1	0	4	0	0				0	0	0	0	0	0	0	0	0	0	0	0	0	0	0	0	0	0	0	0
3	5	1	181	1	0	4	0	0				0	0	0	1	0	0	1	0	0	0	0	0	0	0	0	0	0	0	1	0
3	4	1	180	1	0	5	0	0				0	0	0	1	0	0	0	0	0	0	0	0	0	0	0	0	0	0	0	0
3	3	1	179	1	0	6	0	0				0	0	0	0	0	0	0	0	0	0	0	0	0	0	0	0	0	0	0	0
3	5	1	181	1	0	5	0	0				0	0	0	1	0	0	0	0	0	0	0	0	0	0	0	0	0	0	0	0
3	6	1	182	1	0	5	0	0				0	0	0	1	0	0	0	0	0	0	0	0	0	0	0	0	0	0	0	0
3	5	1	180	1	0	4	0	0				0	0	0	0	0	0	0	0	0	0	0	0	0	0	0	0	0	0	0	0
3	3	1	178	1	0	6	0	0				0	0	0	0	0	0	0	0	0	0	0	0	0	0	0	0	0	0	0	0
2	4	1	179	1	0	3	0	1				1	1	1	1	0	0	0	0	1	0	1	1	0	0	0	0	0	0	0	0
3	3	1	178	1	0	3	0	0				0	0	0	0	0	0	0	0	0	0	0	0	0	0	0	0	0	0	0	0
2	4	1	179	1	0	3	0	1				1	1	0	1	0	0	0	0	0	0	0	1	1	0	0	0	0	0	0	0
3	3	1	177	1	0	3	0	0				0	0	0	1	0	0	0	0	0	0	0	0	0	0	0	0	0	0	0	0
3	4	1	178	1	0	5	0	0				0	0	0	1	0	0	0	0	0	0	0	0	0	0	0	0	0	0	0	0
2	3	1	177	1	0	7	0	1				1	0	0	1	0	0	0	0	0	0	0	0	0	0	0	0	0	0	0	0
3	5	1	179	0	0		0	0				0	0	0	0	0	0	0	0	0	0	0	0	0	0	0	0	0	0	0	0
1	5	1	178	0	0	6	1	0				0	0	1	0	0	0	0	0	0	0	0	0	0	0	0	0	0	0	0	0
0	6	1	179	1	0	0	1	1				1	1	1	1	0	0	0	1	1	1	1	0	0	0	1	0	1	0	0	0
2	6	1	179	1	0	1	0	1				1	1	1	1	0	0	0	0	1	0	0	0	1	0	0	0	0	0	0	0
2	6	1	179	1	0	1	0	1				1	1	1	1	0	0	0	0	1	0	0	1	1	0	0	0	0	0	0	0
2	4	1	176	1	0	6	0	1				1	0	1	1	0	0	0	0	1	0	0	0	0	0	1	0	0	0	0	0
3	5	1	177	0	0	6	0	0				0	0	0	0	0	0	0	0	0	0	0	0	0	0	0	0	0	0	0	0
3	3	1	175	1	0	7	0	0				0	0	0	0	0	0	0	0	0	0	0	0	0	0	0	0	0	0	0	0
2	3	1	175	1	0	3	0	1				1	0	0	1	0	0	0	0	0	0	0	1	0	0	0	0	0	0	0	0
2	6	1	177	0	0	1	0	1				1	1	0	0	0	0	0	0	0	0	0	0	1	0	0	0	0	0	0	0
2	6	1	177	0	0	0	0	1				1	0	1	0	0	1	0	0	1	0	0	0	0	0	0	0	0	0	0	0
3	3	1	174	1	0	5	0	0				0	0	0	0	0	0	0	0	0	0	0	0	0	0	0	0	0	0	0	0
3	6	1	177	1	0	5	0	0				0	0	0	1	0	0	0	0	0	0	0	0	0	0	0	0	0	0	0	0
3	6	1	177	1	0	6	0	0				0	0	0	0	0	0	0	0	0	0	0	0	0	0	0	0	0	0	0	0
3	6	1	177	1	0	0	0	0				0	0	0	0	0	0	0	0	0	0	0	0	0	0	0	0	0	0	0	0
3	3	1	174	1	0	5	0	0				0	0	0	0	0	0	0	0	0	0	0	0	0	0	0	0	0	0	0	0
2	4	1	174	0	0	6	0	1				1	0	1	1	0	0	0	0	1	0	0	0	0	0	0	0	0	0	1	0
3	5	1	175	1	0	6	0	0				0	0	0	0	0	0	0	0	0	0	0	0	0	0	0	0	0	0	0	0
2	3	1	173	1	0	0	0	1				0	0	1	1	0	1	0	0	1	0	0	0	0	0	0	0	0	0	0	0
3	3	1	173	1	0	6	0	0				0	0	0	0	0	0	0	0	0	0	0	0	0	0	0	0	0	0	0	0
3	4	1	174	1	0	6	0	0				0	0	0	1	0	0	0	0	0	0	0	0	0	0	0	0	0	0	0	0
3	3	1	173	1	0	5	0	0				0	0	0	1	0	0	0	0	0	0	0	0	0	0	0	0	0	0	0	0
3	4	1	173	1	0	4	0	0				0	0	0	0	0	0	0	0	0	0	0	0	0	0	0	0	0	0	0	0
3	6	1	175	1	0	6	0	0				0	0	0	0	0	0	0	0	0	0	0	0	0	0	0	0	0	0	0	0
3	6	1	174	1	0	6	0	0				0	0	0	1	0	0	0	0	0	0	0	0	0	0	0	0	0	0	0	0
3	5	1	173	1	0	5	0	0				0	0	0	1	0	0	0	0	0	0	0	0	0	0	0	0	0	0	0	0
3	3	1	171	1	0	5	0	0				0	0	0	1	0	0	0	0	0	0	0	0	0	0	0	0	0	0	0	0
2	5	1	173	1	0	0	0	1				1	0	1	1	0	0	0	0	1	0	0	0	0	0	0	0	0	0	0	0
3	3	1	171	1	0	5	0	0				0	0	0	1	0	0	0	0	0	0	0	0	0	0	0	0	0	0	0	0
3	3	1	171	1	0	7	0	0				0	0	0	0	0	0	0	0	0	0	0	0	0	0	0	0	0	0	0	0
3	3	1	171	1	0	5	0	0				0	0	0	1	0	0	0	0	0	0	0	0	0	0	0	0	0	0	0	0
3	5	1	172	1	0	5	0	0				0	0	0	0	0	0	0	0	0	0	0	0	0	0	0	0	0	0	0	0
3	6	1	173	1	0	6	0	0				0	0	0	0	0	0	0	0	0	0	0	0	0	0	0	0	0	0	0	0
3	3	1	170	1	0	4	0	0				0	0	0	0	0	0	0	0	0	0	0	0	0	0	0	0	0	0	0	0
3	5	1	171	1	0	5	0	0				0	0	0	1	0	0	0	0	0	0	0	0	0	0	0	0	0	0	0	0
3	5	1	171	1	0	6	0	0				0	0	0	0	0	0	0	0	0	0	0	0	0	0	0	0	0	0	0	0
3	6	1	172	0	0	0	0	0				0	0	1	1	0	0	0	1	1	0	0	0	0	0	1	0	0	0	0	0
3	4	1	170	1	0	5	0	0				0	0	0	1	0	0	0	0	0	0	0	0	0	0	0	0	0	0	0	0
3	5	1	171	1	0	6	0	0				0	0	0	1	0	0	0	0	0	0	0	0	0	0	0	0	0	0	0	0
3	5	1	171	1	0	5	0	0				0	0	0	1	0	0	0	0	0	0	0	0	0	0	0	0	0	0	0	0
2	5	1	171	0	0	6	0	1				1	0	1	0	0	1	0	1	0	0	0	0	0	0	0	0	0	0	0	0
2	5	1	171	0	0	6	0	1				1	1	1	1	0	1	0	1	1	1	1	1	0	0	0	0	0	0	0	0
2	6	1	171	1	0	0	0	1				1	0	1	1	0	0	0	0	1	0	0	0	0	0	1	0	0	0	0	0
3	5	1	170	1	0	5	0	0				0	0	0	0	0	0	0	0	0	0	0	0	0	0	0	0	0	0	0	0
3	4	1	169	1	0	5	0	0				0	0	0	1	0	0	0	0	0	0	0	0	0	0	0	0	0	0	0	0
2	6	1	171	0	0	0	0	1				1	0	1	0	0	0	0	0	1	0	0	0	0	0	0	0	0	0	0	0
3	6	1	171	1	0	4	0	0				0	0	0	1	0	0	0	0	0	0	0	0	0	0	0	0	0	0	1	0
3	3	1	168	1	0	6	0	0				0	0	0	0	0	0	0	0	0	0	0	0	0	0	0	0	0	0	0	0
3	5	1	170	1	0	5	0	0				0	0	0	1	0	0	0	0	0	0	0	0	0	0	0	0	0	0	0	0
3	6	1	171	1	0	6	0	0				0	0	0	1	0	0	0	0	0	0	0	0	0	0	0	0	0	0	1	0
3	6	1	170	0	0	6	0	0				0	0	1	1	0	0	0	0	1	0	0	1	0	0	0	0	0	0	0	0
3	4	1	168	1	0	7	0	0				0	0	1	1	0	0	0	1	0	0	0	0	0	0	0	0	0	0	0	0
3	4	1	168	1	0	7	0	0				0	0	0	1	0	0	0	0	0	0	0	0	0	0	0	0	0	0	0	0
3	4	1	168	1	0	7	0	0				0	0	0	1	0	0	0	0	0	0	0	0	0	0	0	0	0	0	0	0
3	6	1	170	1	0	5	0	0				0	0	0	1	0	0	0	0	0	0	0	0	0	0	0	0	0	0	0	0
3	4	1	168	1	0	5	0	0				0	0	0	1	0	0	0	0	0	0	0	0	0	0	0	0	0	0	0	0
3	3	1	167	1	0	6	0	0				0	0	0	0	0	0	0	0	0	0	0	0	0	0	0	0	0	0	0	0
3	5	1	168	1	0	5	0	0				0	0	0	1	0	0	0	0	0	0	0	0	0	0	0	0	0	0	0	0
3	4	1	167	1	0	6	0	0				0	0	0	1	0	0	0	0	0	0	0	0	0	0	0	0	0	0	0	0
3	4	1	167	1	0	5	0	0				0	0	0	1	0	0	0	0	0	0	0	0	0	0	0	0	0	0	0	0
3	3	1	166	1	0	4	0	0				0	0	0	0	0	0	0	0	0	0	0	0	0	0	0	0	0	0	0	0
3	4	1	167	1	0	5	0	0				0	0	0	0	0	0	0	0	0	0	0	0	0	0	0	0	0	0	0	0
2	5	1	168	1	0	1	0	1				1	0	1	0	0	0	0	0	1	0	0	0	0	0	0	0	0	0	0	0
2	6	1	169	0	0	0	0	1				1	0	1	0	0	1	0	1	1	0	0	0	0	0	0	0	0	0	0	1
3	4	1	167	1	0	4	0	0				0	0	0	1	0	0	1	0	0	0	0	0	0	0	0	0	0	0	0	0
3	6	1	169	1	0	6	0	0				0	0	0	0	0	0	0	0	0	0	0	0	0	0	0	0	0	0	0	0
3	3	1	165	1	0	5	0	0				0	0	0	1	0	0	0	0	0	0	0	0	0	0	0	0	0	0	0	0
3	6	1	168	0	0	5	0	0				0	0	0	1	0	0	0	0	0	0	0	0	0	0	0	0	0	0	0	0
2	5	1	167	0	0	6	0	1				1	0	1	1	0	1	0	1	1	1	0	0	0	0	0	0	0	0	1	0
2	3	1	164	1	0	3	0	1				1	1	0	1	0	0	0	0	0	0	1	0	0	0	0	0	0	0	0	0
3	3	1	164	1	0	6	0	0				0	0	0	0	0	0	0	0	0	0	0	0	0	0	0	0	0	0	0	0
3	4	1	165	1	0	6	0	0				0	0	0	0	0	0	0	0	0	0	0	0	0	0	0	0	0	0	0	0
3	6	1	167	1	0	6	0	0				0	0	0	0	0	0	0	0	0	0	0	0	0	0	0	0	0	0	0	0
3	3	1	164	1	0	5	0	0				0	0	0	1	0	0	0	0	0	0	0	0	0	0	0	0	0	0	0	0
2	5	1	166	1	0	1	0	1				1	1	0	1	0	0	0	0	0	0	1	0	0	0	1	0	0	0	1	0
3	6	1	166	1	0	4	0	0				0	0	0	0	0	0	0	0	0	0	0	0	0	0	0	0	0	0	0	0
2	6	1	166	0	0	1	0	1				1	0	0	1	0	0	0	0	0	0	0	0	0	0	0	0	1	0	1	0
3	4	1	163	1	0	6	0	0				0	0	0	1	0	0	0	0	0	0	0	0	0	0	0	0	0	0	0	0
2	4	1	163	0	0	1	0	1				1	0	1	1	1	0	0	0	1	0	0	0	0	0	0	0	0	0	0	0
3	6	1	165	1	0	5	0	0				0	0	0	1	0	0	0	0	0	0	0	0	0	0	0	0	0	0	0	0
3	4	1	162	1	0	6	0	0				0	0	0	0	0	0	0	0	0	0	0	0	0	0	0	0	0	0	0	0
2	4	1	162	1	0	6	0	1				1	0	1	1	0	0	0	1	1	0	0	0	0	0	1	0	0	0	1	0
2	6	1	164	0	0	6	0	1				1	0	0	1	0	0	0	0	0	0	0	1	0	0	0	0	0	0	0	0
3	5	1	162	0	0	6	0	0				0	0	0	0	0	0	0	0	0	0	0	0	0	0	0	0	0	0	0	0
3	4	1	161	1	0	1	0	0				0	0	0	1	0	0	1	0	0	0	0	0	0	0	0	0	0	0	0	0
3	5	1	162	1	0	4	0	0				0	0	0	1	0	0	1	0	0	0	0	0	0	0	0	0	0	0	0	0
2	3	1	160	0	0	6	0	1				1	0	1	0	0	1	0	1	1	0	0	0	0	0	0	0	0	0	0	0
2	6	1	163	0	0	6	0	1				1	0	1	0	0	1	0	1	1	0	0	0	0	0	0	0	0	0	0	0
3	6	1	163	0	0	6	0	0				0	0	0	1	0	0	0	0	0	0	0	0	0	0	0	0	0	0	0	0
2	4	1	161	1	0	0	0	1				1	0	1	1	0	0	0	0	1	0	0	0	0	0	0	0	0	0	1	0
3	3	1	159	1	0	5	0	0				0	0	0	0	0	0	0	0	0	0	0	0	0	0	0	0	0	0	0	0
2	4	1	160	0	0	6	0	1				1	0	1	1	1	0	0	0	1	0	0	0	0	0	0	0	0	0	0	0
2	3	1	159	1	0	3	0	1				1	0	0	1	0	0	0	0	0	0	0	1	0	0	0	0	0	0	0	0
3	5	1	161	1	0	5	0	0				0	0	0	1	0	0	0	0	0	0	0	0	0	0	0	0	0	0	0	0
3	4	1	160	1	0	6	0	0				0	0	0	0	0	0	0	0	0	0	0	0	0	0	0	0	0	0	0	0
3	3	1	159	1	0	6	0	0				0	0	0	1	0	0	0	0	0	0	0	0	0	0	0	0	0	0	0	0
3	3	1	159	1	0	6	0	0				0	0	0	1	0	0	0	0	0	0	0	0	0	0	0	0	0	0	0	0
2	5	1	160	0	0	6	0	1				1	0	1	0	0	0	0	0	1	0	0	0	0	0	0	0	0	0	0	0
3	6	1	161	1	0	7	0	0				0	0	0	0	0	0	0	0	0	0	0	0	0	0	0	0	0	0	0	0
3	5	1	160	1	0	5	0	0				0	0	0	1	0	0	0	0	0	0	0	0	0	0	0	0	0	0	0	0
2	4	1	159	0	0	6	0	1				1	1	0	0	0	0	0	0	0	0	0	0	1	0	0	0	0	0	0	0
2	4	1	158	1	0	1	0	1				1	1	1	1	0	0	0	0	1	0	0	1	1	0	0	0	0	0	0	0
2	3	1	157	1	0	0	0	1				1	1	1	0	0	1	0	0	1	1	1	0	0	0	0	0	0	0	0	0
3	4	1	158	1	0	5	0	0				0	0	0	1	0	0	0	0	0	0	0	0	0	0	0	0	0	0	0	0
3	6	1	160	1	0	6	0	0				0	0	0	1	0	0	0	0	0	0	0	0	0	0	0	0	0	0	0	0
3	3	1	157	1	0	5	0	0				0	0	0	0	0	0	0	0	0	0	0	0	0	0	0	0	0	0	0	0
3	5	1	159	1	0	5	0	0				0	0	0	1	0	0	0	0	0	0	0	0	0	0	0	0	0	0	0	0
3	5	1	159	1	0	6	0	0				0	0	0	0	0	0	0	0	0	0	0	0	0	0	0	0	0	0	0	0
2	3	1	156	1	0	6	0	1				1	0	0	1	0	0	0	0	0	0	0	0	0	0	0	0	0	0	0	0
3	4	1	157	1	0	6	0	0				0	0	0	0	0	0	0	0	0	0	0	0	0	0	0	0	0	0	0	0
3	6	1	159	1	0	3	0	0				0	0	0	1	0	0	0	0	0	0	0	1	0	0	0	0	0	0	0	0
3	5	1	158	1	0	4	0	0				0	0	0	0	0	0	0	0	0	0	0	0	0	0	0	0	0	0	0	0
2	4	1	157	1	0	1	0	1				1	1	0	1	0	0	0	0	0	0	1	1	1	0	0	0	0	0	0	0
3	4	1	157	1	0	5	0	0				0	0	0	1	0	0	0	0	0	0	0	0	0	0	0	0	0	0	0	0
3	5	1	158	1	0	5	0	0				0	0	0	1	0	0	0	0	0	0	0	0	0	0	0	0	0	0	0	0
3	5	1	158	1	0	6	0	0				0	0	0	0	0	0	0	0	0	0	0	0	0	0	0	0	0	0	0	0
2	3	1	155	1	0	3	0	1				1	1	0	1	0	0	0	0	0	0	0	1	1	0	0	0	0	0	0	0
3	6	1	158	1	0	5	0	0				0	0	0	1	0	0	0	0	0	0	0	0	0	0	0	0	0	0	0	0
3	5	1	157	1	0	5	0	0				0	0	0	1	0	0	0	0	0	0	0	0	0	0	0	0	0	0	0	0
2	6	1	157	0	0	0	0	1				1	0	1	0	0	1	0	1	1	0	0	0	0	0	0	0	0	0	0	0
3	6	1	157	1	0	4	0	0				0	1	0	1	0	0	0	0	0	0	1	0	0	0	0	0	0	0	1	0
3	4	1	155	1	0	4	0	0				0	0	0	0	0	0	0	0	0	0	0	0	0	0	0	0	0	0	0	0
3	4	1	154	1	0	3	0	0				0	0	0	0	0	0	0	0	0	0	0	0	0	0	0	0	0	0	0	0
3	3	1	153	1	0	3	0	0				0	1	0	1	0	0	0	0	0	0	1	0	0	0	1	0	0	0	0	0
3	6	1	156	1	0	3	0	0				0	0	0	0	0	0	0	0	0	0	0	0	0	0	0	0	0	0	0	0
3	4	1	154	1	0	6	0	0				0	0	0	0	0	0	0	0	0	0	0	0	0	0	0	0	0	0	0	0
0	5	1	155	1	1	2	1	1				1	0	0	1	0	0	0	0	0	0	0	0	0	0	0	0	0	0	1	0
2	5	1	155	0	0	6	0	1				1	0	1	0	0	0	0	0	1	0	0	0	0	0	0	0	0	0	0	0
3	6	1	156	1	0	6	0	0				0	0	0	0	0	0	0	0	0	0	0	0	0	0	0	0	0	0	0	0
3	6	1	155	1	0	5	0	0				0	0	0	0	0	0	0	0	0	0	0	0	0	0	0	0	0	0	0	0
2	5	1	154	0	0	6	0	1				1	0	0	1	0	0	0	0	0	0	0	1	0	0	0	0	0	0	0	0
3	5	1	154	1	0	6	0	0				0	0	0	0	0	0	0	0	0	0	0	0	0	0	0	0	0	0	0	0
3	3	1	152	0	0		0	0				0	0	0	0	0	0	0	0	0	0	0	0	0	0	0	0	0	0	0	0
3	5	1	153	1	0	5	0	0				0	0	0	1	0	0	0	0	0	0	0	0	0	0	0	0	0	0	0	0
3	5	1	153	1	0	4	0	0				0	0	0	0	0	0	0	0	0	0	0	0	0	0	0	0	0	0	0	0
3	6	1	153	1	0	7	0	0				0	0	0	0	0	0	0	0	0	0	0	0	0	0	0	0	0	0	0	0
3	6	1	153	0	0		0	0				0	0	0	0	0	0	0	0	0	0	0	0	0	0	0	0	0	0	0	0
3	3	1	150	1	0	5	0	0				0	0	0	0	0	0	0	0	0	0	0	0	0	0	0	0	0	0	0	0
2	4	1	151	0	0	1	0	1				1	1	1	1	0	0	0	0	1	0	0	1	1	0	0	0	0	0	0	0
2	5	1	152	0	0		0	1				1	1	1	1	0	0	0	0	1	0	1	0	0	0	0	0	0	0	1	0
3	5	1	151	1	0	5	0	0				0	0	0	1	0	0	0	0	0	0	0	0	0	0	0	0	0	0	0	0
3	5	1	151	1	0	5	0	0				0	0	0	1	0	0	0	0	0	0	0	0	0	0	0	0	0	0	0	0
2	3	1	149	0	0	6	0	1				1	0	1	1	0	0	0	0	1	0	0	0	0	0	0	0	0	0	0	0
3	6	1	151	1	0	5	0	0				0	0	0	1	0	0	0	0	0	0	0	0	0	0	0	0	0	0	0	0
3	3	1	148	1	0	5	0	0				0	0	0	1	0	0	0	0	0	0	0	0	0	0	0	0	0	0	0	0
3	6	1	151	1	0	5	0	0				0	0	0	1	0	0	0	0	0	0	0	0	0	0	0	0	0	0	0	0
3	4	1	149	1	0	4	0	0				0	0	0	0	0	0	0	0	0	0	0	0	0	0	0	0	0	0	0	0
3	4	1	149	1	0	7	0	0				0	0	0	1	0	0	0	0	0	0	0	0	0	0	0	0	0	0	0	0
3	3	1	148	1	0	5	0	0				0	0	0	1	0	0	0	0	0	0	0	0	0	0	0	0	0	0	0	0
0	6	1	150	0	0	1	1	1				1	0	1	0	0	1	0	1	1	0	0	0	0	0	0	0	0	0	0	0
3	4	1	148	1	0	3	0	0				0	0	0	1	0	0	0	0	0	0	0	0	0	0	0	0	0	0	0	0
3	3	1	147	1	0	5	0	0				0	0	0	1	0	0	0	0	0	0	0	0	0	0	0	0	0	0	0	0
2	4	1	147	0	0	6	0	1				1	0	0	1	0	0	0	0	0	0	0	0	0	0	0	0	0	0	1	0
3	4	1	147	1	0	5	0	0				0	0	0	1	0	0	0	0	0	0	0	0	0	0	0	0	0	0	0	0
3	5	1	148	1	0	5	0	0				0	0	0	1	0	0	0	0	0	0	0	0	0	0	0	0	0	0	0	0
3	4	1	146	1	0	6	0	0				0	0	0	0	0	0	0	0	0	0	0	0	0	0	0	0	0	0	0	0
3	5	1	147	1	0	6	0	0				0	0	0	0	0	0	0	0	0	0	0	0	0	0	0	0	0	0	0	0
3	6	1	148	1	0	6	0	0				0	0	0	0	0	0	0	0	0	0	0	0	0	0	0	0	0	0	0	0
3	4	1	146	1	0	4	0	0				0	0	0	0	0	0	0	0	0	0	0	0	0	0	0	0	0	0	0	0
3	5	1	147	1	0	5	0	0				0	0	0	1	0	0	0	0	0	0	0	0	0	0	0	0	0	0	0	0
3	6	1	148	1	0	5	0	0				0	0	0	1	0	0	0	0	0	0	0	0	0	0	0	0	0	0	0	0
2	3	1	145	0	0	6	0	1				1	0	1	1	0	0	0	0	1	0	0	0	0	0	0	0	0	0	0	0
3	3	1	145	1	0	5	0	0				0	0	0	0	0	0	0	0	0	0	0	0	0	0	0	0	0	0	0	0
3	4	1	146	1	0	5	0	0				0	0	0	1	0	0	0	0	0	0	0	0	0	0	0	0	0	0	0	0
2	5	1	146	0	0	0	0	1				1	0	1	0	0	0	0	0	1	0	0	0	0	0	0	0	0	0	0	0
2	4	1	145	1	0	6	0	1				1	0	1	0	0	1	0	0	1	0	0	0	0	0	0	0	0	0	0	0
3	4	1	145	1	0	5	0	0				0	0	0	1	0	0	0	0	0	0	0	0	0	0	0	0	0	0	0	0
3	3	1	144	1	0	6	0	0				0	0	0	0	0	0	0	0	0	0	0	0	0	0	0	0	0	0	0	0
3	5	1	146	1	0	5	0	0				0	0	0	1	0	0	0	0	0	0	0	0	0	0	0	0	0	0	0	0
3	5	1	146	1	0	5	0	0				0	0	0	1	0	0	0	0	0	0	0	0	0	0	0	0	0	0	0	0
2	3	1	144	1	0	0	0	1	0	0		1	0	1	0	0	0	0	0	1	0	0	0	0	0	0	0	0	0	0	0
3	6	1	146	1	0	3	0	0				0	0	0	1	0	0	0	0	0	0	0	0	0	0	0	0	0	0	0	0
2	3	1	143	1	0	5	0	1				1	0	0	1	0	0	0	0	0	0	0	0	0	0	0	0	0	0	0	0
2	3	1	143	0	0	6	0	1				1	0	1	0	0	0	0	0	1	0	0	0	0	0	0	0	0	0	0	0
3	6	1	146	1	0	4	0	0				0	0	0	0	0	0	0	0	0	0	0	0	0	0	0	0	0	0	0	0
3	5	1	145	1	0	5	0	0				0	0	0	1	0	0	0	0	0	0	0	0	0	0	0	0	0	0	0	0
2	3	1	143	0	0	6	0	1				0	0	0	1	0	1	1	0	0	1	0	0	0	0	0	0	0	0	0	0
2	3	1	143	1	0	0	0	1				0	0	1	0	0	1	0	0	0	1	0	0	0	0	0	0	0	0	0	0
2	5	1	145	1	0	3	0	1				1	0	1	0	0	0	0	0	1	0	0	0	0	0	0	0	0	0	0	0
3	6	1	146	1	0	5	0	0				0	0	0	1	0	0	0	0	0	0	0	0	0	0	0	0	0	0	0	0
2	4	1	143	1	0	3	0	1				1	1	0	1	0	0	0	0	0	0	1	1	0	0	0	0	0	0	0	0
2	3	1	142	1	0	0	0	1				0	0	1	0	0	1	0	1	1	1	0	0	0	0	0	0	0	0	0	0
3	6	1	145	0	0	6	0	0				0	1	0	0	0	0	0	0	0	0	1	0	0	0	0	0	0	0	0	0
3	4	1	143	1	0	5	0	0				0	0	0	1	0	0	0	0	0	0	0	0	0	0	0	0	0	0	0	0
3	5	1	144	1	0	5	0	0				0	0	0	1	0	0	0	0	0	0	0	0	0	0	0	0	0	0	0	0
3	3	1	142	1	0	5	0	0				0	0	0	0	0	0	0	0	0	0	0	0	0	0	0	0	0	0	0	0
3	6	1	145	1	0	5	0	0				0	0	0	1	0	0	0	0	0	0	0	0	0	0	0	0	0	0	0	0
3	4	1	143	1	0	6	0	0				0	0	0	0	0	0	0	0	0	0	0	0	0	0	0	0	0	0	0	0
3	6	1	145	1	0	6	0	0				0	0	0	0	0	0	0	0	0	0	0	0	0	0	0	0	0	0	0	0
2	5	1	144	1	0	1	0	1				1	1	1	1	0	0	0	0	1	0	1	1	1	0	0	0	0	0	0	0
2	6	1	144	0	0	1	0	1				1	0	1	1	0	0	0	1	1	0	0	0	0	0	0	0	0	0	0	0
3	5	1	143	1	0	5	0	0				0	0	0	1	0	0	0	0	0	0	0	0	0	0	0	0	0	0	0	0
3	5	1	143	1	0	3	0	0				0	0	0	1	0	0	0	0	0	0	0	0	0	0	0	0	0	0	0	0
2	6	1	144	0	0	0	0	1				1	0	1	0	0	1	0	1	1	1	0	0	0	0	0	0	0	0	0	0
3	3	1	141	1	0	5	0	0				0	0	0	1	0	0	0	0	0	0	0	0	0	0	0	0	0	0	0	0
3	3	1	141	1	0	5	0	0				0	0	0	0	0	0	0	0	0	0	0	0	0	0	0	0	0	0	0	0
2	3	1	141	0	0	6	0	1				1	0	1	1	0	0	0	0	1	0	0	0	0	0	0	0	0	0	0	0
3	4	1	142	1	0	4	0	0				0	0	0	0	0	0	0	0	0	0	0	0	0	0	0	0	0	0	0	0
3	5	1	143	0	0	6	0	0				0	0	0	0	0	0	0	0	0	0	0	0	0	0	0	0	0	0	0	0
2	4	1	142	1	0	0	0	1				0	0	1	1	0	1	1	0	1	1	0	0	0	0	0	0	0	0	0	0
3	5	1	143	1	0	6	0	0				0	0	0	0	0	0	0	0	0	0	0	0	0	0	0	0	0	0	0	0
3	3	1	140	1	0	6	0	0				0	0	0	1	1	0	0	0	0	0	0	0	0	0	0	0	0	0	0	0
2	5	1	142	1	0	1	0	1				1	1	1	1	0	0	0	0	1	0	0	0	1	0	0	0	0	0	0	0
3	3	1	140	0	0	6	0	0				0	0	0	1	0	0	0	0	0	0	0	0	0	0	0	0	0	0	0	0
3	6	1	143	1	0	5	0	0				0	0	0	1	0	0	0	0	0	0	0	0	0	0	0	0	0	0	0	0
3	6	1	143	0	0	3	0	0				0	1	1	1	0	0	0	0	1	0	1	1	0	0	0	0	0	0	0	0
2	5	1	142	0	0	0	0	1				1	0	1	0	0	0	0	0	1	0	0	0	0	0	0	0	0	0	0	0
3	3	1	139	1	0	4	0	0				0	1	0	1	0	0	0	0	0	0	1	0	0	0	0	0	0	0	1	0
2	3	1	139	0	0	6	0	1				1	0	1	1	0	0	0	0	1	0	0	0	0	0	0	0	0	0	0	0
3	4	1	140	1	0	5	0	0				0	0	0	1	0	0	0	0	0	0	0	0	0	0	0	0	0	0	0	0
0	6	1	141	0	0	6	1	1				1	0	1	1	0	0	0	1	1	0	0	0	0	0	0	0	1	0	1	0
3	3	1	138	1	0	3	0	0				0	0	0	0	0	0	0	0	0	0	0	0	0	0	0	0	0	0	0	0
3	4	1	139	1	0	6	0	0				0	0	0	0	0	0	0	0	0	0	0	0	0	0	0	0	0	0	0	0
2	6	1	141	1	0	1	0	1				1	1	1	0	0	0	0	0	1	0	0	0	1	0	0	0	0	0	0	0
3	6	1	141	1	0	4	0	0				0	0	0	0	0	0	0	0	0	0	0	0	0	0	0	0	0	0	0	0
3	6	1	141	1	0	6	0	0				0	0	0	0	0	0	0	0	0	0	0	0	0	0	0	0	0	0	0	0
3	3	1	137	1	0	6	0	0				0	0	0	0	0	0	0	0	0	0	0	0	0	0	0	0	0	0	0	0
3	6	1	140	0	0	6	0	0				0	0	0	0	0	0	0	0	0	0	0	0	0	0	0	0	0	0	0	0
3	3	1	137	1	0	7	0	0				0	0	0	0	0	0	0	0	0	0	0	0	0	0	0	0	0	0	0	0
3	5	1	139	1	0	6	0	0				0	0	0	0	0	0	0	0	0	0	0	0	0	0	0	0	0	0	0	0
3	3	1	137	0	0	6	0	0				0	0	0	0	0	0	0	0	0	0	0	0	0	0	0	0	0	0	0	0
3	3	1	137	1	0	7	0	0				0	0	0	0	0	0	0	0	0	0	0	0	0	0	0	0	0	0	0	0
1	5	1	139	0	0	6	1	0				0	0	0	0	0	0	0	0	0	0	0	0	0	0	0	0	0	0	0	0
3	5	1	139	1	0	6	0	0				0	0	0	0	0	0	0	0	0	0	0	0	0	0	0	0	0	0	0	0
2	3	1	137	1	0	1	0	1				1	1	1	1	0	0	0	0	1	0	0	0	1	0	0	0	0	0	0	0
3	5	1	139	1	0	5	0	0				0	0	0	1	0	0	0	0	0	0	0	0	0	0	0	0	0	0	0	0
2	3	1	136	0	0	6	0	1				1	1	0	0	0	0	0	0	0	0	0	0	1	0	0	0	0	0	0	0
2	5	1	138	0	0	6	0	1				1	1	1	1	0	0	0	0	1	0	1	1	0	0	0	0	0	0	0	0
3	3	1	136	1	0	5	0	0				0	0	0	1	0	0	0	0	0	0	0	0	0	0	0	0	0	0	0	0
3	6	1	139	1	0	4	0	0				0	0	0	0	0	0	0	0	0	0	0	0	0	0	0	0	0	0	0	0
2	6	1	139	1	0	0	0	1				1	0	1	0	0	1	0	1	0	1	0	0	0	0	0	0	0	0	0	0
2	3	1	136	0	0	1	0	1	0	0		1	0	1	1	0	0	0	0	1	0	0	0	0	1	0	0	0	0	0	0
3	3	1	135	1	0	6	0	0				0	0	0	1	0	0	0	0	0	0	0	0	0	0	0	0	0	0	0	0
2	4	1	136	1	0	5	0	1				0	0	0	1	0	0	0	0	0	1	0	0	0	0	0	0	0	0	1	0
3	4	1	136	1	0	4	0	0				0	0	0	0	0	0	0	0	0	0	0	0	0	0	0	0	0	0	0	0
3	6	1	138	1	0	3	0	0				0	1	0	0	0	0	0	0	0	0	1	0	0	0	0	0	0	0	0	0
3	4	1	136	1	0	6	0	0				0	0	0	0	0	0	0	0	0	0	0	0	0	0	0	0	0	0	0	0
3	6	1	138	1	0	6	0	0				0	0	0	0	0	0	0	0	0	0	0	0	0	0	0	0	0	0	0	0
3	6	1	138	1	0	6	0	0				0	0	0	0	0	0	0	0	0	0	0	0	0	0	0	0	0	0	0	0
3	4	1	136	1	0	5	0	0				0	0	0	1	0	0	0	0	0	0	0	0	0	0	0	0	0	0	0	0
3	4	1	135	1	0	4	0	0				0	0	0	0	0	0	0	0	0	0	0	0	0	0	0	0	0	0	0	0
3	6	1	137	0	0	6	0	0				0	0	0	0	0	0	0	0	0	0	0	0	0	0	0	0	0	0	0	0
3	5	1	136	1	0	5	0	0				0	0	0	0	0	0	0	0	0	0	0	0	0	0	0	0	0	0	0	0
2	5	1	136	0	0	6	0	1				1	0	1	1	0	0	0	0	1	0	0	0	0	0	0	0	0	0	1	0
3	5	1	136	1	0	3	0	0				0	1	0	1	0	0	0	0	0	0	1	1	0	0	0	0	0	0	0	0
3	4	1	135	1	0	5	0	0				0	0	0	1	0	0	0	0	0	0	0	0	0	0	0	0	0	0	0	0
0	4	1	135	0	0		1	1				1	0	0	1	0	1	0	0	0	1	0	0	0	0	1	0	0	0	0	0
3	5	1	136	1	0	5	0	0				0	0	0	1	0	0	0	0	0	0	0	0	0	0	0	0	0	0	0	0
2	6	1	136	0	0	0	0	1				1	0	1	0	0	1	0	0	1	0	0	0	0	0	0	0	0	0	0	0
3	4	1	134	1	0	5	0	0				0	0	0	1	0	0	0	0	0	0	0	0	0	0	0	0	0	0	0	0
3	4	1	134	1	0	6	0	0				0	0	0	0	0	0	0	0	0	0	0	0	0	0	0	0	0	0	0	0
3	3	1	133	1	0	3	0	0				0	0	0	1	0	0	0	0	0	0	0	0	0	0	0	0	0	0	0	0
3	5	1	135	0	0	6	0	0				0	1	0	1	0	0	0	0	0	0	1	1	1	0	0	0	0	0	0	0
3	3	1	133	1	0	6	0	0				0	0	0	0	0	0	0	0	0	0	0	0	0	0	0	0	0	0	0	0
3	5	1	134	1	0	5	0	0				0	0	0	0	0	0	0	0	0	0	0	0	0	0	0	0	0	0	0	0
2	4	1	133	0	0	6	0	1				1	0	1	1	0	0	0	0	1	0	0	0	0	0	0	0	0	0	0	0
2	3	1	132	0	0	6	0	1				1	1	0	1	0	0	0	0	0	0	0	0	1	0	0	0	0	0	0	0
3	3	1	132	1	0	6	0	0				0	1	0	1	1	0	0	0	0	0	1	0	0	0	0	0	0	0	0	0
2	3	1	132	0	0	1	0	1				1	1	0	1	0	0	0	0	0	0	1	1	1	0	0	0	0	0	0	0
2	4	1	133	1	0	0	0	1				1	0	1	1	1	0	0	0	1	0	0	0	0	0	0	0	0	0	0	0
2	3	1	132	0	0		0	1				1	1	1	1	0	0	0	0	1	0	0	1	1	0	0	0	0	0	0	0
3	3	1	132	1	0	6	0	0				0	0	0	0	0	0	0	0	0	0	0	0	0	0	0	0	0	0	0	0
2	5	1	133	0	0	0	0	1				1	0	1	0	0	0	0	0	1	0	0	0	0	0	0	0	0	0	0	0
3	3	1	131	1	0	5	0	0				0	0	0	1	0	0	0	0	0	0	0	0	0	0	0	0	0	0	0	0
2	3	1	131	1	0	6	0	1				1	0	0	1	0	0	0	0	0	0	0	1	0	0	0	0	0	0	0	0
0	6	1	134	0	0	1	1	1				1	0	1	0	0	1	0	1	1	0	0	0	0	0	0	0	0	0	0	0
2	3	1	130	0	0	6	0	1				1	1	0	1	0	0	0	0	0	0	0	1	1	0	0	0	0	0	0	0
3	5	1	132	0	0		0	0				0	0	1	1	1	0	0	0	1	0	0	0	0	0	0	0	0	0	0	0
2	5	1	132	0	0	6	0	1				1	1	1	1	0	0	0	0	1	0	1	1	0	0	0	0	0	0	0	0
2	3	1	130	1	0	3	0	1				1	1	0	1	0	0	0	0	0	0	1	1	0	0	0	0	1	0	0	0
3	4	1	131	1	0	5	0	0				0	0	0	1	0	0	0	0	0	0	0	0	0	0	0	0	0	0	0	0
3	4	1	131	1	0	4	0	0				0	0	0	0	0	0	0	0	0	0	0	0	0	0	0	0	0	0	0	0
3	6	1	133	1	0	5	0	0				0	0	0	1	0	0	0	0	0	0	0	0	0	0	0	0	0	0	0	0
3	5	1	132	1	0	5	0	0				0	0	0	1	0	0	0	0	0	0	0	0	0	0	0	0	0	0	0	0
3	6	1	133	1	0	7	0	0				0	0	0	0	0	0	0	0	0	0	0	0	0	0	0	0	0	0	0	0
3	6	1	133	1	0	6	0	0				0	0	0	0	0	0	0	0	0	0	0	0	0	0	0	0	0	0	0	0
3	4	1	131	1	0	3	0	0				0	0	0	0	0	0	0	0	0	0	0	0	0	0	0	0	0	0	0	0
2	5	1	132	1	0	3	0	1				1	1	1	1	0	0	0	0	1	0	1	0	0	0	0	0	0	0	0	0
3	5	1	132	1	0	5	0	0				0	0	0	1	0	0	0	0	0	0	0	0	0	0	0	0	0	0	0	0
3	3	1	129	1	0	3	0	0				0	1	0	1	0	0	0	0	0	0	1	0	0	0	0	0	0	0	0	0
0	4	1	130	0	0	0	1	1				1	0	1	0	0	1	0	1	1	1	0	0	0	0	0	0	0	0	0	0
2	4	1	130	0	0	6	0	1				1	1	1	0	0	0	0	0	1	0	1	0	1	0	0	0	0	0	0	0
3	6	1	132	1	0	3	0	0				0	0	0	1	0	0	0	0	0	0	0	0	0	0	0	0	0	0	0	0
2	3	1	129	0	0	6	0	1				1	0	1	1	0	0	0	0	1	0	0	0	0	0	0	0	0	0	0	0
3	3	1	129	1	0	5	0	0				0	0	0	1	0	0	0	0	0	0	0	0	0	0	0	0	0	0	0	0
2	3	1	128	0	0	6	0	1				1	0	1	0	0	0	0	0	1	0	0	0	0	0	0	0	0	0	0	0
2	6	1	131	0	0		0	1				1	0	1	1	0	0	0	0	1	0	0	0	0	0	0	0	0	0	1	0
2	6	1	131	1	0	1	0	1				1	0	1	1	0	0	0	0	1	0	0	0	0	0	0	0	0	0	1	0
3	3	1	128	0	0	6	0	0				0	0	0	0	0	0	0	0	0	0	0	0	0	0	0	0	0	0	0	0
2	4	1	129	0	0	6	0	1				1	1	0	0	0	0	0	0	0	0	1	0	1	0	0	0	0	0	0	0
3	6	1	131	1	0	5	0	0				0	0	0	1	0	0	0	0	0	0	0	0	0	0	0	0	0	0	0	0
2	5	1	130	1	0	0	0	1				1	0	1	0	0	1	0	0	1	0	0	0	0	0	0	0	0	0	0	0
3	3	1	128	1	0	5	0	0				0	0	0	1	0	0	0	0	0	0	0	0	0	0	0	0	0	0	0	0
3	3	1	128	1	0	5	0	0				0	0	0	1	0	0	0	0	0	0	0	0	0	0	0	0	0	0	0	0
2	6	1	130	0	0		0	1				1	0	0	1	0	0	0	0	0	0	0	1	0	0	0	0	0	0	1	0
2	3	1	127	0	0	6	0	1				1	0	1	0	0	0	0	1	1	0	0	0	0	0	0	0	0	0	0	3
3	3	1	127	1	0	5	0	0				0	0	0	1	0	0	0	0	0	0	0	0	0	0	0	0	0	0	0	0
3	4	1	128	1	0	3	0	0				0	0	0	0	0	0	0	0	0	0	0	0	0	0	0	0	0	0	0	0
3	5	1	129	1	0	5	0	0				0	0	0	1	0	0	0	0	0	0	0	0	0	0	0	0	0	0	0	0
2	3	1	126	0	0	1	0	1				1	1	1	0	0	0	0	0	1	0	0	0	1	0	0	0	0	0	0	0
3	3	1	126	1	0	5	0	0				0	0	0	1	0	0	0	0	0	0	0	0	0	0	0	0	0	0	0	0
3	6	1	129	1	0	3	0	0				0	0	0	0	0	0	0	0	0	0	0	0	0	0	0	0	0	0	0	0
3	4	1	127	0	0	6	0	0				0	0	0	0	0	0	0	0	0	0	0	0	0	0	0	0	0	0	0	0
3	6	1	129	1	0	6	0	0				0	0	0	0	0	0	0	0	0	0	0	0	0	0	0	0	0	0	0	0
3	3	1	125	1	0	5	0	0				0	0	0	1	0	0	0	0	0	0	0	0	0	0	0	0	0	0	0	0
3	5	1	127	1	0	6	0	0				0	0	0	0	0	0	0	0	0	0	0	0	0	0	0	0	0	0	0	0
3	3	1	125	1	0	5	0	0				0	0	0	1	0	0	0	0	0	0	0	0	0	0	0	0	0	0	0	0
3	4	1	126	1	0	6	0	0				0	0	0	1	0	0	0	0	0	0	0	0	0	0	0	0	0	0	0	0
3	6	1	128	1	0	4	0	0				0	0	0	0	0	0	0	0	0	0	0	0	0	0	0	0	0	0	0	0
3	3	1	125	1	0	5	0	0				0	0	0	1	0	0	0	0	0	0	0	0	0	0	0	0	0	0	0	0
3	5	1	127	1	0	6	0	0				0	0	0	0	0	0	0	0	0	0	0	0	0	0	0	0	0	0	0	0
2	5	1	127	1	0	0	0	1				1	0	1	1	0	0	0	1	1	0	0	0	0	0	0	0	0	0	0	0
2	5	1	127	0	0	6	0	1				1	1	0	0	0	0	0	0	0	0	0	0	1	0	0	0	0	0	0	0
2	6	1	128	0	0	6	0	1				1	0	1	1	0	0	0	0	1	0	0	0	0	0	0	0	0	0	0	0
3	3	1	124	1	0	6	0	0				0	0	0	0	0	0	0	0	0	0	0	0	0	0	0	0	0	0	0	0
3	5	1	126	0	0	6	0	0				0	1	0	1	0	0	0	0	0	0	1	1	0	0	0	0	0	0	0	0
3	3	1	124	1	0	5	0	0				0	0	0	1	0	0	0	0	0	0	0	0	0	0	0	0	0	0	0	0
2	3	1	124	0	0	3	0	1				1	0	0	1	0	0	0	0	0	0	0	0	0	0	0	0	0	0	0	0
3	6	1	127	1	0	6	0	0				0	0	0	0	0	0	0	0	0	0	0	0	0	0	0	0	0	0	0	0
3	3	1	124	1	0	4	0	0				0	0	0	0	0	0	0	0	0	0	0	0	0	0	0	0	0	0	0	0
2	5	1	125	0	0	6	0	1				1	0	1	0	0	0	0	0	1	0	0	0	0	0	0	0	0	0	0	0
3	4	1	124	0	0	6	0	0				0	0	1	1	1	0	0	1	1	0	0	0	0	0	0	0	0	0	0	0
3	4	1	124	1	0	5	0	0				0	0	0	1	0	0	0	0	0	0	0	0	0	0	0	0	0	0	0	0
3	6	1	126	1	0	4	0	0				0	0	0	1	0	0	1	0	0	0	0	0	0	0	0	0	0	0	0	0
3	5	1	125	1	0	6	0	0				0	0	0	0	0	0	0	0	0	0	0	0	0	0	0	0	0	0	0	0
2	4	1	124	0	0	6	0	1				1	0	1	1	0	0	0	1	1	0	0	0	0	0	0	0	0	0	1	0
3	3	1	123	1	0	5	0	0				0	0	0	1	0	0	0	0	0	0	0	0	0	0	0	0	0	0	0	0
2	3	1	123	0	0	1	0	1	0	0		1	1	1	1	0	0	0	0	1	0	1	1	0	0	0	0	0	0	1	0
3	4	1	124	1	0	4	0	0				0	0	0	0	0	0	0	0	0	0	0	0	0	0	0	0	0	0	0	0
3	6	1	125	1	0	6	0	0				0	0	0	0	0	0	0	0	0	0	0	0	0	0	0	0	0	0	0	0
3	6	1	125	1	0	6	0	0				0	0	0	0	0	0	0	0	0	0	0	0	0	0	0	0	0	0	0	0
2	3	1	122	0	0		0	1				1	0	1	1	0	0	0	0	1	0	0	1	0	0	0	0	0	0	0	0
2	3	1	122	0	0	6	0	1				1	0	0	1	0	0	0	0	0	0	0	1	0	0	1	0	0	0	0	0
2	6	1	125	0	0	0	0	1				1	0	1	1	0	0	0	1	1	0	0	0	0	0	0	0	0	0	1	0
3	4	1	123	1	0	6	0	0				0	0	0	0	0	0	0	0	0	0	0	0	0	0	0	0	0	0	0	0
3	3	1	121	1	0	6	0	0				0	0	0	0	0	0	0	0	0	0	0	0	0	0	0	0	0	0	0	0
3	5	1	123	0	0	6	0	0				0	0	0	0	0	0	0	0	0	0	0	0	0	0	0	0	0	0	0	0
3	3	1	121	1	0	6	0	0				0	0	0	1	1	0	0	0	0	0	0	1	0	0	0	0	0	0	0	0
3	3	1	121	1	0	5	0	0				0	0	0	1	0	0	0	0	0	0	0	0	0	0	0	0	0	0	0	0
3	6	1	124	1	0	3	0	0				0	0	0	0	0	0	0	0	0	0	0	0	0	0	0	0	0	0	0	0
3	3	1	121	1	0	5	0	0				0	0	0	1	0	0	0	0	0	0	0	0	0	0	0	0	0	0	0	0
3	5	1	123	1	0	5	0	0				0	0	0	1	0	0	0	0	0	0	0	0	0	0	0	0	0	0	0	0
3	5	1	123	1	0	3	0	0				0	0	0	1	0	0	0	0	0	0	0	0	0	0	0	0	0	0	0	0
3	4	1	122	1	0	6	0	0				0	0	0	1	0	0	0	0	0	0	0	0	0	0	0	0	0	0	0	0
3	4	1	122	0	0	6	0	0				0	0	1	0	0	0	0	0	1	0	0	0	0	0	0	0	0	0	0	0
2	6	1	124	0	0	6	0	1				1	0	1	1	1	0	0	0	0	0	0	0	0	0	0	0	0	0	0	0
3	4	1	122	1	0	5	0	0				0	0	0	1	0	0	0	0	0	0	0	0	0	0	0	0	0	0	0	0
3	5	1	123	1	0	6	0	0				0	0	0	0	0	0	0	0	0	0	0	0	0	0	0	0	0	0	0	0
2	3	1	121	1	0	1	0	1				1	1	0	1	0	0	0	0	0	0	1	1	1	0	0	0	0	0	0	0
3	4	1	122	1	0	3	0	0				0	1	0	1	0	0	0	0	0	0	1	1	0	0	0	0	0	0	0	0
3	3	1	120	1	0	5	0	0				0	0	0	1	0	0	0	0	0	0	0	0	0	0	0	0	0	0	0	0
3	5	1	122	1	0	4	0	0				0	0	0	0	0	0	0	0	0	0	0	0	0	0	0	0	0	0	0	0
3	6	1	123	1	0	6	0	0				0	0	0	0	0	0	0	0	0	0	0	0	0	0	0	0	0	0	0	0
2	4	1	120	0	0	6	0	1				1	0	1	1	0	0	0	0	1	0	0	0	0	0	0	0	0	0	0	0
3	3	1	119	1	0	5	0	0				0	0	0	1	0	0	0	0	0	0	0	0	0	0	0	0	0	0	0	0
2	6	1	122	1	0	3	0	1				1	1	0	1	0	0	0	0	0	0	1	1	0	0	0	0	0	0	0	0
3	5	1	121	1	0	5	0	0				0	0	0	0	0	0	0	0	0	0	0	0	0	0	0	0	0	0	0	0
3	4	1	120	1	0	5	0	0				0	0	0	0	0	0	0	0	0	0	0	0	0	0	0	0	0	0	0	0
3	5	1	121	1	0	6	0	0				0	0	0	0	0	0	0	0	0	0	0	0	0	0	0	0	0	0	0	0
3	3	1	119	1	0	4	0	0				0	0	0	0	0	0	0	0	0	0	0	0	0	0	0	0	0	0	0	0
3	3	1	119	1	0	5	0	0				0	0	0	1	0	0	0	0	0	0	0	0	0	0	0	0	0	0	0	0
3	6	1	121	1	0	5	0	0				0	1	0	1	0	0	0	0	0	0	1	0	0	0	0	0	0	0	0	0
3	3	1	118	1	0	3	0	0				0	1	0	1	0	0	0	0	0	0	0	0	1	0	0	0	0	0	0	0
3	3	1	118	1	0	5	0	0				0	0	0	1	0	0	0	0	0	0	0	0	0	0	0	0	0	0	0	0
2	4	1	119	1	0	6	0	1				1	1	0	1	0	0	0	0	0	0	1	1	0	0	0	0	0	0	0	0
2	5	1	120	1	0	7	0	1				1	1	1	0	0	0	0	0	1	0	1	0	0	0	0	0	0	0	0	0
2	5	1	120	0	0	6	0	1				1	0	1	1	0	0	0	1	1	0	0	0	0	0	0	0	0	0	0	0
0	6	1	121	0	0	6	1	1				1	0	0	0	0	0	0	0	0	0	0	0	0	0	0	0	0	0	0	0
2	4	1	118	0	0	6	0	1				1	0	1	0	0	1	0	1	1	0	0	0	0	0	0	0	0	0	0	0
3	4	1	118	1	0	5	0	0				0	0	0	1	0	0	0	0	0	0	0	0	0	0	0	0	0	0	0	0
3	6	1	120	1	0	5	0	0				0	0	0	1	0	0	0	0	0	0	0	0	0	0	0	0	0	0	0	0
3	4	1	118	1	0	6	0	0				0	0	0	0	0	0	0	0	0	0	0	0	0	0	0	0	0	0	0	0
2	6	1	120	0	0	6	0	1				1	0	1	0	0	0	0	1	1	1	0	0	0	0	0	0	0	0	0	2
2	3	1	117	1	0	1	0	1				1	0	0	1	0	0	0	0	0	0	0	1	0	0	0	0	0	0	0	0
2	3	1	117	1	0	1	0	1				1	0	0	1	0	0	0	0	0	0	0	0	0	0	0	0	0	0	1	0
2	4	1	118	1	0	6	0	1				1	0	1	1	0	0	0	0	1	0	0	0	0	0	0	0	0	0	1	0
3	4	1	118	1	0	6	0	0				0	1	0	1	0	0	0	0	0	0	1	1	0	0	1	0	0	0	0	0
3	6	1	119	1	0	5	0	0				0	0	0	1	0	0	0	0	0	0	0	0	0	0	0	0	0	0	0	0
3	3	1	116	1	0	5	0	0				0	0	0	1	0	0	0	0	0	0	0	0	0	0	0	0	0	0	0	0
2	6	1	119	0	0	0	0	1				1	0	1	1	0	0	0	0	1	0	0	0	0	0	0	0	0	0	1	0
2	4	1	117	1	0	6	0	1				1	0	1	1	0	0	0	0	1	0	0	0	0	0	0	0	0	0	0	0
3	4	1	117	1	0	3	0	0				0	1	0	1	0	0	0	0	0	0	1	0	0	0	0	0	0	0	0	0
2	6	1	119	0	0	6	0	1				1	0	1	1	0	0	0	0	1	0	0	0	0	0	0	0	0	0	0	0
2	3	1	116	0	0	6	0	1				1	0	1	0	0	0	0	0	1	0	0	0	0	0	0	0	0	0	0	0
3	3	1	116	1	0	4	0	0				0	0	0	0	0	0	0	0	0	0	0	0	0	0	0	0	0	0	0	0
3	4	1	117	1	0	3	0	0				0	0	0	1	0	0	0	0	0	0	0	0	0	0	0	0	0	0	0	0
2	5	1	117	0	0	6	0	1				1	0	0	1	0	0	0	0	0	0	0	0	0	0	1	0	1	0	1	0
3	4	1	116	1	0	5	0	0				0	0	0	1	0	0	0	0	0	0	0	0	0	0	0	0	0	0	0	0
3	5	1	117	1	0	5	0	0				0	0	0	1	0	0	0	0	0	0	0	0	0	0	0	0	0	0	0	0
2	5	1	116	0	0	6	0	1				1	0	1	0	0	1	0	0	0	1	0	0	0	0	0	0	0	0	0	0
3	6	1	117	1	0	7	0	0				0	0	0	1	0	0	0	0	0	0	0	0	0	0	0	0	0	0	0	0
2	4	1	115	1	0	1	0	1				1	0	0	1	0	0	0	0	0	0	0	1	0	0	0	0	0	0	0	0
3	3	1	114	1	0	5	0	0				0	0	0	1	0	0	0	0	0	0	0	0	0	0	0	0	0	0	0	0
3	6	1	117	0	0	0	0	0				0	0	1	1	0	0	0	1	0	0	0	0	0	0	0	0	0	0	1	0
3	5	1	115	1	0	6	0	0				0	0	0	1	0	0	0	0	0	0	0	0	0	0	0	0	0	0	0	0
3	4	1	114	1	0	5	0	0				0	1	0	1	0	0	0	0	0	0	1	0	0	0	0	0	0	0	0	0
3	5	1	115	1	0	6	0	0				0	0	0	0	0	0	0	0	0	0	0	0	0	0	0	0	0	0	0	0
3	3	1	113	1	0	5	0	0				0	0	0	1	0	0	0	0	0	0	0	0	0	0	0	0	0	0	0	0
3	3	1	113	1	0	5	0	0				0	0	0	1	0	0	0	0	0	0	0	0	0	0	0	0	0	0	0	0
2	3	1	112	0	0	6	0	1				1	1	1	1	0	0	0	0	1	0	0	0	1	0	0	0	0	0	0	0
2	3	1	112	0	0		0	1				1	0	0	1	1	0	0	0	0	0	0	0	0	0	0	0	0	0	0	0
2	4	1	113	0	0	0	0	1				1	1	1	0	0	1	0	1	0	1	1	0	0	0	0	0	0	0	0	0
3	3	1	112	1	0	3	0	0				0	0	0	0	0	0	0	0	0	0	0	0	0	0	0	0	0	0	0	0
2	6	1	115	0	0	1	0	1				1	0	1	0	0	1	0	1	1	0	0	0	0	0	0	0	0	0	0	0
2	4	1	113	0	0	6	0	1				1	1	1	1	0	0	0	0	1	0	1	1	0	0	1	0	1	0	0	0
3	4	1	113	1	0	6	0	0				0	0	0	0	0	0	0	0	0	0	0	0	0	0	0	0	0	0	0	0
3	6	1	115	1	0	6	0	0				0	0	0	0	0	0	0	0	0	0	0	0	0	0	0	0	0	0	0	0
3	4	1	113	1	0	5	0	0				0	0	0	1	0	0	0	0	0	0	0	0	0	0	0	0	0	0	0	0
2	5	1	114	0	0	1	0	1				1	0	1	0	0	0	0	0	1	0	0	0	0	0	0	0	0	0	0	0
3	6	1	114	1	0	4	0	0				0	0	0	1	0	0	0	0	0	0	0	0	0	0	0	0	0	0	0	0
3	5	1	113	1	0	5	0	0				0	0	0	1	0	0	0	0	0	0	0	0	0	0	0	0	0	0	0	0
3	3	1	111	0	0		0	0				0	0	0	1	0	0	0	0	0	0	0	0	0	0	0	0	0	0	0	0
3	5	1	113	0	0	6	0	0				0	1	0	1	0	0	0	0	0	0	1	0	0	0	0	0	0	0	0	0
3	5	1	113	1	0	5	0	0				0	0	0	1	0	0	0	0	0	0	0	0	0	0	0	0	0	0	0	0
3	6	1	114	1	0	6	0	0				0	0	0	0	0	0	0	0	0	0	0	0	0	0	0	0	0	0	0	0
3	4	1	112	1	0	5	0	0				0	0	0	1	0	0	0	0	0	0	0	0	0	0	0	0	0	0	0	0
2	5	1	112	1	0	1	0	1				1	1	1	0	0	0	0	0	1	0	0	0	1	0	0	0	0	0	0	0
3	6	1	113	1	0	6	0	0				0	0	0	0	0	0	0	0	0	0	0	0	0	0	0	0	0	0	0	0
3	3	1	109	1	0	5	0	0				0	0	0	1	0	0	0	0	0	0	0	0	0	0	0	0	0	0	0	0
0	5	1	111	0	0	0	1	1				1	0	1	0	0	0	0	0	1	0	0	0	0	0	0	0	0	0	0	0
2	5	1	110	1	0	1	0	1				1	0	1	0	0	0	0	0	1	0	0	0	0	0	0	0	0	0	0	0
2	3	1	108	0	0	1	0	1				1	1	0	1	0	0	0	0	0	0	0	1	1	0	0	0	0	0	0	0
3	5	1	110	1	0	5	0	0				0	1	0	1	0	0	0	0	0	0	1	0	0	0	0	0	0	0	0	0
1	5	1	110	0	0	6	1	0				0	0	0	1	0	0	0	0	0	0	0	0	0	0	0	0	0	0	0	0
3	3	1	108	1	0	5	0	0				0	0	0	0	0	0	0	0	0	0	0	0	0	0	0	0	0	0	0	0
3	3	1	107	1	0	5	0	0				0	0	0	1	0	0	0	0	0	0	0	0	0	0	0	0	0	0	0	0
3	4	1	108	1	0	4	0	0				0	0	0	0	0	0	0	0	0	0	0	0	0	0	0	0	0	0	0	0
2	4	1	108	1	0	1	0	1				1	0	0	1	0	0	0	0	0	0	0	1	0	0	1	0	0	0	0	0
2	6	1	110	1	0	1	0	1				1	1	0	1	0	0	0	0	0	0	1	0	0	0	0	0	1	0	1	0
3	3	1	107	1	0	5	0	0				0	0	0	1	0	0	0	0	0	0	0	0	0	0	0	0	0	0	0	0
3	5	1	109	0	0	1	0	0				0	1	1	1	0	0	0	0	1	0	1	1	1	0	0	0	0	0	0	0
3	6	1	109	1	0	6	0	0				0	0	0	0	0	0	0	0	0	0	0	0	0	0	0	0	0	0	0	0
1	6	1	109	0	0	6	1	0				0	0	1	1	0	0	0	0	1	0	0	0	0	0	0	0	0	0	0	0
2	3	1	106	1	0	6	0	1				1	0	1	1	0	0	0	0	1	0	0	0	0	0	0	0	0	0	0	0
0	5	1	108	0	0	6	1	1				1	0	1	1	0	1	0	1	0	0	0	1	0	0	0	0	0	0	0	0
2	3	1	106	0	0	6	0	1				1	0	1	1	0	0	0	0	1	0	0	1	0	0	0	0	0	0	0	0
3	4	1	107	1	0	5	0	0				0	0	0	1	0	0	0	0	0	0	0	0	0	0	0	0	0	0	0	0
3	3	1	106	1	0	3	0	0				0	0	0	1	0	0	0	0	0	0	0	0	0	0	0	0	0	0	0	0
3	4	1	107	1	0	5	0	0				0	0	0	1	0	0	0	0	0	0	0	0	0	0	0	0	0	0	0	0
3	4	1	107	1	0	5	0	0				0	0	0	1	0	0	0	0	0	0	0	0	0	0	0	0	0	0	0	0
0	5	1	107	0	0	0	1	1				1	0	1	0	0	0	0	1	1	0	0	0	0	0	0	0	0	0	0	0
3	4	1	106	0	0	6	0	0				0	0	0	0	0	0	0	0	0	0	0	0	0	0	0	0	0	0	0	0
3	5	1	107	1	0	5	0	0				0	0	0	1	0	0	0	0	0	0	0	0	0	0	0	0	0	0	0	0
3	6	1	108	1	0	1	0	0				0	1	0	1	0	0	0	0	0	0	1	1	1	0	0	0	0	0	0	0
3	5	1	106	1	0	3	0	0				0	1	1	1	0	0	0	0	1	0	0	1	1	0	0	0	0	0	0	0
2	3	1	104	1	0	1	0	1				1	1	0	1	0	0	0	0	0	0	1	0	1	0	0	0	0	0	0	0
2	4	1	105	0	0	6	0	1				0	0	1	0	0	1	0	0	1	1	0	0	0	0	0	0	0	0	0	0
1	6	1	107	0	0	6	1	0				0	0	1	1	0	0	0	0	1	0	0	0	0	0	0	0	0	0	0	0
3	3	1	104	1	0	4	0	0				0	0	0	0	0	0	0	0	0	0	0	0	0	0	0	0	0	0	0	0
3	4	1	105	1	0	6	0	0				0	0	0	0	0	0	0	0	0	0	0	0	0	0	0	0	0	0	0	0
2	3	1	104	1	0	1	0	1				1	0	1	0	0	0	0	0	1	0	0	0	0	0	0	0	0	0	0	0
3	5	1	105	1	0	5	0	0				0	0	0	1	0	0	0	0	0	0	0	0	0	0	0	0	0	0	0	0
3	5	1	104	1	0	5	0	0				0	0	0	1	0	0	0	0	0	0	0	0	0	0	0	0	0	0	0	0
3	4	1	103	1	0	5	0	0				0	0	0	1	0	0	0	0	0	0	0	0	0	0	0	0	0	0	0	0
3	6	1	105	1	0	6	0	0				0	0	0	0	0	0	0	0	0	0	0	0	0	0	0	0	0	0	0	0
3	4	1	103	1	0	3	0	0				0	1	1	1	0	0	0	0	1	0	1	1	0	0	1	0	0	0	0	0
3	5	1	104	0	0	3	0	0				0	0	0	0	0	0	0	0	0	0	0	0	0	0	0	0	0	0	0	0
0	6	1	105	0	0	6	1	1				1	0	1	1	1	0	0	0	1	0	0	0	0	0	0	0	0	0	0	0
2	4	1	102	0	0	6	0	1				1	0	1	1	1	0	0	0	1	0	0	0	0	0	0	0	0	0	1	0
3	4	1	102	1	0	5	0	0				0	0	0	1	0	0	0	0	0	0	0	0	0	0	0	0	0	0	0	0
3	5	1	103	1	0	5	0	0				0	0	0	0	0	0	0	0	0	0	0	0	0	0	0	0	0	0	0	0
2	5	1	103	0	0	6	0	1				1	0	1	0	0	1	0	1	1	0	0	0	0	0	0	0	0	0	0	0
3	5	1	103	0	0	6	0	0				0	0	1	0	0	0	0	0	1	0	0	0	0	0	0	0	0	0	0	0
3	4	1	101	1	0	6	0	0				0	0	0	1	0	0	0	0	0	0	0	0	0	0	0	0	0	0	0	0
3	4	1	101	1	0	3	0	0				0	1	0	1	0	0	0	0	0	0	1	0	0	0	0	0	0	0	0	0
2	5	1	102	0	0	6	0	1				1	0	1	0	0	1	0	0	1	1	0	0	0	0	0	0	0	0	0	0
3	4	1	101	1	0	5	0	0				0	0	0	1	0	0	0	0	0	0	0	0	0	0	0	0	0	0	0	0
3	3	1	100	1	0	3	0	0				0	0	0	1	0	0	0	0	0	0	0	0	0	0	0	0	0	0	0	0
2	5	1	102	0	0	0	0	1				0	0	1	1	0	1	0	0	0	1	0	0	0	0	0	0	0	0	0	0
3	3	1	100	0	0	6	0	0				0	0	0	0	0	0	0	0	0	0	0	0	0	0	0	0	0	0	0	0
2	6	1	102	0	0	6	0	1				1	0	1	0	0	0	0	1	1	0	0	0	0	0	0	0	0	0	0	0
[truncated: 7,239 more rows]
